# Supplementary material for: Marginal Likelihood Estimate Comparisons to Obtain Optimal Species Delimitations in Silene sect. Cryptoneurae (Caryophyllaceae)
Source: PLoS One. 2014 Sep 12;9(9):e106990. doi: 10.1371/journal.pone.0106990 (PMC4162574; doi:10.1371/journal.pone.0106990)
Supplement: File S2 — BEAST XML files. (ZIP) [file pone.0106990.s002.zip]

Archive with 49 entries (48 files):
- Cry_RPB2_relax.xml
- __MACOSX/
- __MACOSX/._Cry_RPB2_relax.xml
- Cry_RPB2_strict.xml
- __MACOSX/._Cry_RPB2_strict.xml
- Cry_RPB2_YULE_relax.xml
- __MACOSX/._Cry_RPB2_YULE_relax.xml
- Cry_RPB2_YULE_strict.xml
- __MACOSX/._Cry_RPB2_YULE_strict.xml
- crypt_RPA2_relax.xml
- __MACOSX/._crypt_RPA2_relax.xml
- crypt_RPA2_strict.xml
- __MACOSX/._crypt_RPA2_strict.xml
- crypt_RPA2_YULE_relax.xml
- __MACOSX/._crypt_RPA2_YULE_relax.xml
- crypt_RPA2_YULE_strict.xml
- __MACOSX/._crypt_RPA2_YULE_strict.xml
- est04_cryp_YULE_strict.xml
- __MACOSX/._est04_cryp_YULE_strict.xml
- est04_crypt_MA!_relax.xml
- __MACOSX/._est04_crypt_MA!_relax.xml
- est04_crypt_MA!_strict.xml
- __MACOSX/._est04_crypt_MA!_strict.xml
- est04_crypt_YULE_relax.xml
- __MACOSX/._est04_crypt_YULE_relax.xml
- est14_cryp_YULE_relax.xml
- __MACOSX/._est14_cryp_YULE_relax.xml
- est14_cryp_YULE_strict.xml
- __MACOSX/._est14_cryp_YULE_strict.xml
- est24_Crypt_MA_Relax.xml
- __MACOSX/._est24_Crypt_MA_Relax.xml
- est24_Crypt_MA_strict.xml
- __MACOSX/._est24_Crypt_MA_strict.xml
- est24Crypt_YULE_relax.xml
- __MACOSX/._est24Crypt_YULE_relax.xml
- est24Crypt_YULE_strict.xml
- __MACOSX/._est24Crypt_YULE_strict.xml
- est_14_cry_MA!_Relax.xml
- __MACOSX/._est_14_cry_MA!_Relax.xml
- est_14_cry_MA!_Strict.xml
- __MACOSX/._est_14_cry_MA!_Strict.xml
- rps16_CRY_MACOCRelax_DNA.xml
- __MACOSX/._rps16_CRY_MACOCRelax_DNA.xml
- rps16_CRY_MACOCStrict_DNA.xml
- __MACOSX/._rps16_CRY_MACOCStrict_DNA.xml
- rps16_YULEpRelax_DNA.xml
- __MACOSX/._rps16_YULEpRelax_DNA.xml
- rps16_YULEpStrict_DNA.xml
- __MACOSX/._rps16_YULEpStrict_DNA.xml
