# Supplementary material for: Marginal Likelihood Estimate Comparisons to Obtain Optimal Species Delimitations in Silene sect. Cryptoneurae (Caryophyllaceae)
Source: PLoS One. 2014 Sep 12;9(9):e106990. doi: 10.1371/journal.pone.0106990 (PMC4162574; doi:10.1371/journal.pone.0106990)
Supplement: File S2 — BEAST XML files. (ZIP) [file pone.0106990.s002.zip › Cry_RPB2_YULE_relax.xml]

<?xml version="1.0" standalone="yes"?>

<!-- Generated by BEAUTi v1.6.2                                              -->
<!--       by Alexei J. Drummond, Andrew Rambaut and Marc A. Suchard         -->
<!--       Department of Computer Science, University of Auckland and        -->
<!--       Institute of Evolutionary Biology, University of Edinburgh        -->
<!--       David Geffen School of Medicine, University of California, Los Angeles-->
<!--       http://beast.bio.ed.ac.uk/                                        -->
<beast>

	<!-- The list of taxa analyse (can also include dates/ages).                 -->
	<!-- ntax=6                                                                  -->
	<taxa id="taxa">
		<taxon id="S._cryptoneura_14858_05285"/>
		<taxon id="S._salamandra_15345_05286"/>
		<taxon id="S._insularis_15372_05287"/>
		<taxon id="S._cryptoneura_15351_05629"/>
		<taxon id="S._cryptoneura_15178_05135"/>
		<taxon id="S._cryptoneura_15351_05628"/>
	</taxa>

	<!-- The sequence alignment (each sequence refers to a taxon above).         -->
	<!-- ntax=6 nchar=724                                                        -->
	<alignment id="alignment1" dataType="nucleotide">
		<sequence>
			<taxon idref="S._cryptoneura_14858_05285"/>
			NNNCTTTTGCAATCGGTCAGCTTATTGAATGTATTATGGGTAAAGTTGCTGCTCATGTGGGTAAGGAAGGAGACGCTACACCATTCACGGATGTCACTGTAAGTTCTCTTTTGATCGACCTTCTTTTGTTGCAGTTTGGTGCTTATGGTTTGCTTCCCTTTCATACCCCTCTTCTTTCTTAATGTTTTTGTCCTGATGAGACATATTTTCGCTCGAAAATATATTCAATTGTTTATTATGTTGTTTTATTCTGTGATACAAAATAGTTCAATATTTCCCTTCTTTTGAGAAGAGCTGGTGGTGCATAAGTTTCTTTTGGGTACTAGATAGAATATTTTATACGCTGGAAAGATGGAAATAG--TTTGTTAGACGAGCTGATTAATTGCGTTTGAGATTGAGGGCCTGAGT-ATGATTGGTTGCCGGTTCAACTTCCCCTATCACTTGTATTTTATAGGCCTTGCGCCTCTTAGCAAACCATA-AAAAAGGAAGAAG-----AAAAAACGCGTAGGTGACAATTTGCTTGTATGTATTTATATCGTGTG--AAAAATGTCACCTTAATAAAAGGCTCATTTGTTGTCAATTGAATTCTCCTGGCTTGTTTATAGGTGGACAATATCAGCAAGGCCCTTCAGAAATGTGGGTATCAGATGCGTGGTTTTGAGACAATGTACAAT------------------------------------------
		</sequence>
		<sequence>
			<taxon idref="S._salamandra_15345_05286"/>
			-----------------CAGCTTATTGAATGTATTATGGGTAAAGTTGCTGCTCATGTGGGTAAGGAAGGAGACGCTACACCATTCACGGATGTCACTGTAAGTTCTCTTTTGATCGACCTTCTTTTGTTGCAGTTTGGTGCTTATGGTTTGCTTCCCTTTCATACCCCTCTTCTTTCTTAATGTTTTTGTCCTGATGAGACATATTTTCGCTCGAAAATATATTCAATTGTTTATTATGTTGTTTTATTCTGTGATACAAAATAGTTCAATATTTCCCTTCTTTTGAGAAGAGCTGGTGGTGCATAAGTTTCTTTTGGGTACTAGATAGAATATTTTATACGCTGGAAAGATGGAAATAG--TTTGTTAGACGAGCTGATTAATTGCGTTTGAGATTGAGGGCCTGAGT-ATGATTGGTTGCCGGTTCAACTTCCCCTATCCCTTGTATTTTATAGGCCTCGCGCCTCTTAGCAAACCATA-AAAAAGGAAGAAG-----AAAAAACGCGTAGGTGACAATTTGCTTGTATGTATTTATATCGTGTG--AAAAATGTCACCTTAATAAAAGGCTCAGTTGTTGTCAATTGAATTCTCCTGGCTTGTTTATAGGTGGACAATATCAGCAAGGCCCTTCAGAAATGTGGGTATCAGATGCGTGGTTTTGAGACAATGTACAATG-----------------------------------------
		</sequence>
		<sequence>
			<taxon idref="S._insularis_15372_05287"/>
			---------------NNCAGCTTATTGAATGTATTATGGGTAAAGTTGCTGCTCATGTGGGTAAGGAAGGAGACGCTACACCATTCACGGATGTCACTGTAAGTTCTCTTTTGATCGACCTTCTTTTGTTGCAGTTTGGTGCTTATGGTTTGCTTCCCTTTCATACCCCTCTTCTTTCTTAATGTTTTTGTCCTGATGAGACATATTTTCGCTCGAAAATATATTCAATTGTTTATTATGTTGTTTTATTCTGTGATACAAAATAGTTCAATATTTCCCTTCTTTTGAGAAGAGCTGGTGGTGCATAAGTTTCTTTTGGGTACTAGATAGAATATTTTATACGCTGGAAAGATGGAAATAGTTTTTGTTAGACGAGCTGATTAATTGCGTTTGAGATTGAGGGCCTGAGT-ATGATTGGTTGCCGGTTCAACTTCCCCTATCCCTTGTATTTTATAGGCCTCGCGCCTCTTAGCAAACCATA-AAAAAGGAAGAAG-----AAAAAACGCGTAGGTGACAATTTGCTTGTATGTATTTATATCGTGTG--AAAAATGTCACCTTAATAAAAGGCTCAGTTGTTGTCAATTGAATTCTCCTGGCTTGTTTATAGGTGGACAATATCAGCAAGGCCCTTCAGAAGTGTGGGTATCAGATGCGTGGTTTTGAGACAATGTACAATGG----------------------------------------
		</sequence>
		<sequence>
			<taxon idref="S._cryptoneura_15351_05629"/>
			-----------------------ATTGAGTGTATTATGGGTAAAGTTGCTGCTCATGTGGGTAAAGAAGGAGACGCTACACCATTCACTGATGTCACTGTAAGTTCTCTTTTGACCGACCTTCTTTTGTTGCAGTTTGGTGTTTATGG-TTGCTTCCCTTTCGTACCCCGCT--TTTCTTAATGTTTTTGTCCTGTTGAGACATATTTTCGCTCGAAAA----------------------TGTTTTATTCTGTGATACAAAATG-TTCAATATGTCCTTTCTTTTGAGAAGAGGTGGTGGTGCATAAGTTT-TTTTGGGTGCTAGATAGAATATTTTGTACGCTGGAAAGATGGAAATAG--TTTGTTAGACGAGTTGATTAATTGTGTTTGAGATTGAGGGCCTGAGT-ATGATTGGTTGCCGGTTCAACTTCCCCTCTCCCTTGTATTTCATAGGCCTTGCGCCTCTTAGCAAACCATA-AAAAAGGAAGAAG------AAAAACTCGTAGGTGACAATTTGCTTGTATGTATTTAAATCGCGTGAAAAAAATGTCACCTTAATAAAAGGCTCAGTTGTTGTCAATTGAATTCTCCTGGCTTGTTTATAGGTGGACAATATCAGCAAGGCCCTTCAGAAATGTGGGTATCAGATGCGTGGTTTTG--------------------------------------------------------
		</sequence>
		<sequence>
			<taxon idref="S._cryptoneura_15178_05135"/>
			-----------------------ATTGAGTGTATTATGGGTAAAGTTGCTGCTCATGTGGGTAAAGAAGGAGACGCTACACCATTCACTGATGTCACTGTAAGTTCTCTTTTGACCGACCTTCTTTTGTTGCAGTTTGGTGTTTATGGTTTGCTTCCCTTTCATACCCCGTTGCTTTCTTAATGTTTTTGTCCTGATGAGACATATTTTCGCTCGAAAATATATTCAATTTTTTATTATGTTGTTTTATTCTGTGATACAAAATA-TTCAATATGTCCTTTCTTTTGAGAAGAGGTGGTGGTGCATAAGTTTCTTTTGGGTGCTAGATAGAATATTTTATACGCTGGAAAGATGGAAATAG--TTTGTTAGACGAGTTGATCAACTGTGTTTGAGATTGAGGGCTTGAGTAATGATTGGTTGCCGGTTCAACTTCCCCTCTCCCTTGTATTTTATAGACCTTGCACCTCTTAGCAAACTATACAAAAAGGAAGAAGAAAAAAAAAAACTCGTAGGTGACAATTTGCTTGTATGTATTTATATCGCGTG-AAAAAATGTCACCTTAATAAAAGGCTCAGTTGTTGTCAATTTAATTCTCCTGGCTTGTTTATAGGTGGACAATATCAGCAAGGCCCTTCAGAAATGTGGGTATCAGATGCGTGGTTTTG--------------------------------------------------------
		</sequence>
		<sequence>
			<taxon idref="S._cryptoneura_15351_05628"/>
			-----------------------ATTGAGTGTATTATGGGTAAAGTTGCTGCTCATGTGGGTAAAGAAGGAGACGCTACACCATTCACTGATGTCACTGTAAGTTCTCTTTTGACCGACCTTCTTTTGTTGCAGTTTGGTGTTTATGGTTTGCTTCCCTTTCATACCCCGTTGCTTTCTTAATGTTTTTGTCCTGATGAGACATATTTTCGCTCGAAAATATATTCAATTTTTTATTATGTTGTTTTATTCTGTGATACAAAATA-TTCAATATGTCCTTTCTTTTGAGAAGAGGTGGTGGTGCATAAGTTTCTTTTGGGTGCTAGATAGAATATTTTATACGCTGGAAAGATGGAAATAG--TTTGTTAGACGAGTTGATCAACTGTGTTTGAGATTGAGGGCTTGAGTAATGATTGGTTGCCGGTTCAACTTCCCCTCTCCCTTGTATTTTATAGACCTTGCACCTCTTAGCAAACTATACAAAAAGGAAGAAGAAAAAAAAAAACTCGTAGGTGACAATTTGCTTGTATGTATTTATATCGCGTG-AAAAAATGTCACCTTAATAAAAGGCTCAGTTGTTGTCAATTTAATTCTCCTGGCTTGTTTATAGGTGGACAATATCAGCAAGGCCCTTCAGAAATGTGGGTATCAGATGCGTGGTTTTGAGACAATGTACAATGGTCACACGGGGAAGGGCGAATTCCAGCACACTGGCGGCCGT
		</sequence>
	</alignment>

	<!-- The sequence alignment (each sequence refers to a taxon above).         -->
	<!-- ntax=6 nchar=12                                                         -->
	<alignment id="alignment2" dataType="binary">
		<sequence>
			<taxon idref="S._cryptoneura_14858_05285"/>
			0000011110?1
		</sequence>
		<sequence>
			<taxon idref="S._salamandra_15345_05286"/>
			0000011110?1
		</sequence>
		<sequence>
			<taxon idref="S._insularis_15372_05287"/>
			0000001110?1
		</sequence>
		<sequence>
			<taxon idref="S._cryptoneura_15351_05629"/>
			11111111?100
		</sequence>
		<sequence>
			<taxon idref="S._cryptoneura_15178_05135"/>
			000101000010
		</sequence>
		<sequence>
			<taxon idref="S._cryptoneura_15351_05628"/>
			000101000010
		</sequence>
	</alignment>

	<!-- The unique patterns from 1 to end                                       -->
	<!-- npatterns=56                                                            -->
	<patterns id="Cry_RPB2_DNA.patterns" from="1">
		<alignment idref="alignment1"/>
	</patterns>

	<!-- The unique patterns from 1 to end                                       -->
	<!-- npatterns=7                                                             -->
	<patterns id="Cry_RPB2_Ýndels.patterns" from="1">
		<alignment idref="alignment2"/>
	</patterns>

	<!-- A prior on the distribution node heights defined given                  -->
	<!-- a Yule speciation process (a pure birth process).                       -->
	<yuleModel id="yule" units="substitutions">
		<birthRate>
			<parameter id="yule.birthRate" value="1.0" lower="0.0" upper="Infinity"/>
		</birthRate>
	</yuleModel>

	<!-- This is a simple constant population size coalescent model              -->
	<!-- that is used to generate an initial tree for the chain.                 -->
	<constantSize id="initialDemo" units="substitutions">
		<populationSize>
			<parameter id="initialDemo.popSize" value="100.0"/>
		</populationSize>
	</constantSize>

	<!-- Construct a rough-and-ready UPGMA tree as an starting tree              -->
	<upgmaTree id="startingTree">
		<distanceMatrix correction="JC">
			<patterns>

				<!-- To generate UPGMA starting tree, only use the 1st aligment, which may be 1 of many aligments using this tree.-->
				<alignment idref="alignment1"/>
			</patterns>
		</distanceMatrix>
	</upgmaTree>

	<!-- Generate a tree model                                                   -->
	<treeModel id="treeModel">
		<upgmaTree idref="startingTree"/>
		<rootHeight>
			<parameter id="treeModel.rootHeight"/>
		</rootHeight>
		<nodeHeights internalNodes="true">
			<parameter id="treeModel.internalNodeHeights"/>
		</nodeHeights>
		<nodeHeights internalNodes="true" rootNode="true">
			<parameter id="treeModel.allInternalNodeHeights"/>
		</nodeHeights>
	</treeModel>

	<!-- Generate a speciation likelihood for Yule or Birth Death                -->
	<speciationLikelihood id="speciation">
		<model>
			<yuleModel idref="yule"/>
		</model>
		<speciesTree>
			<treeModel idref="treeModel"/>
		</speciesTree>
	</speciationLikelihood>

	<!-- The uncorrelated relaxed clock (Drummond, Ho, Phillips & Rambaut, 2006) -->
	<discretizedBranchRates id="Cry_RPB2_DNA.branchRates">
		<treeModel idref="treeModel"/>
		<distribution>
			<logNormalDistributionModel meanInRealSpace="true">
				<mean>
					<parameter id="Cry_RPB2_DNA.ucld.mean" value="1.0"/>
				</mean>
				<stdev>
					<parameter id="Cry_RPB2_DNA.ucld.stdev" value="0.3333333333333333" lower="0.0" upper="Infinity"/>
				</stdev>
			</logNormalDistributionModel>
		</distribution>
		<rateCategories>
			<parameter id="Cry_RPB2_DNA.branchRates.categories" dimension="10"/>
		</rateCategories>
	</discretizedBranchRates>
	<rateStatistic id="Cry_RPB2_DNA.meanRate" name="Cry_RPB2_DNA.meanRate" mode="mean" internal="true" external="true">
		<treeModel idref="treeModel"/>
		<discretizedBranchRates idref="Cry_RPB2_DNA.branchRates"/>
	</rateStatistic>
	<rateStatistic id="Cry_RPB2_DNA.coefficientOfVariation" name="Cry_RPB2_DNA.coefficientOfVariation" mode="coefficientOfVariation" internal="true" external="true">
		<treeModel idref="treeModel"/>
		<discretizedBranchRates idref="Cry_RPB2_DNA.branchRates"/>
	</rateStatistic>
	<rateCovarianceStatistic id="Cry_RPB2_DNA.covariance" name="Cry_RPB2_DNA.covariance">
		<treeModel idref="treeModel"/>
		<discretizedBranchRates idref="Cry_RPB2_DNA.branchRates"/>
	</rateCovarianceStatistic>

	<!-- The strict clock (Uniform rates across branches)                        -->
	<strictClockBranchRates id="Cry_RPB2_Ýndels.branchRates">
		<rate>
			<parameter id="Cry_RPB2_Ýndels.clock.rate" value="1.0" lower="0.0" upper="1.0"/>
		</rate>
	</strictClockBranchRates>

<!-- The K3Puf "3-parameter" substitution model (Kimura, 1981) -->
<gtrModel id="K3Puf_RPB2_DNA">
	<frequencies>
		<frequencyModel dataType="nucleotide">
			<frequencies>
				<parameter id="K3Puf_RPB2_DNA.frequencies" value="0.25 0.25 0.25 0.25"/>
			</frequencies>
		</frequencyModel>
	</frequencies>
	<rateAC>
		<parameter id="K3Puf_RPB2_DNA.purine2pyrimidine" value="1.0" lower="1.0E-8" upper="100.0"/>
	</rateAC>
	<rateAG>
		<parameter id="K3Puf_RPB2_DNA.ag" value="1.0"/>
	</rateAG>
	<rateAT>
		<parameter id="K3Puf_RPB2_DNA.pyrimidine2purine" value="1.0" lower="1.0E-8" upper="100.0"/>
	</rateAT>
	<rateCG>
		<parameter idref="K3Puf_RPB2_DNA.pyrimidine2purine"/>
	</rateCG>
	<rateGT>
		<parameter idref="K3Puf_RPB2_DNA.purine2pyrimidine"/>
	</rateGT>
</gtrModel>
	<!-- site model                                                              -->
	<siteModel id="Cry_RPB2_DNA.siteModel">
		<substitutionModel>
			<K3PufModel idref="K3Puf_RPB2_DNA"/>
		</substitutionModel>
	</siteModel>

	<!-- The Binary simple model (based on the general substitution model)       -->
	<binarySubstitutionModel id="Cry_RPB2_Ýndels.bsimple">
		<frequencies>
			<frequencyModel dataType="binary">
				<frequencies>
					<parameter id="Cry_RPB2_Ýndels.frequencies" value="0.5 0.5"/>
				</frequencies>
			</frequencyModel>
		</frequencies>
	</binarySubstitutionModel>

	<!-- site model                                                              -->
	<siteModel id="Cry_RPB2_Ýndels.siteModel">
		<substitutionModel>
			<binarySubstitutionModel idref="Cry_RPB2_Ýndels.bsimple"/>
		</substitutionModel>
	</siteModel>
	<treeLikelihood id="Cry_RPB2_DNA.treeLikelihood" useAmbiguities="false">
		<patterns idref="Cry_RPB2_DNA.patterns"/>
		<treeModel idref="treeModel"/>
		<siteModel idref="Cry_RPB2_DNA.siteModel"/>
		<discretizedBranchRates idref="Cry_RPB2_DNA.branchRates"/>
	</treeLikelihood>
	<treeLikelihood id="Cry_RPB2_Ýndels.treeLikelihood" useAmbiguities="false">
		<patterns idref="Cry_RPB2_Ýndels.patterns"/>
		<treeModel idref="treeModel"/>
		<siteModel idref="Cry_RPB2_Ýndels.siteModel"/>
		<strictClockBranchRates idref="Cry_RPB2_Ýndels.branchRates"/>
	</treeLikelihood>

	<!-- Define operators                                                        -->
	<operators id="operators">
	<scaleOperator scaleFactor="0.75" weight="0.1">
		<parameter idref="K3Puf_RPB2_DNA.purine2pyrimidine"/>
	</scaleOperator>
	<scaleOperator scaleFactor="0.75" weight="0.1">
		<parameter idref="K3Puf_RPB2_DNA.pyrimidine2purine"/>
	</scaleOperator>
	<deltaExchange delta="0.01" weight="0.1">
		<parameter idref="K3Puf_RPB2_DNA.frequencies"/>
	</deltaExchange>
		<deltaExchange delta="0.01" weight="0.1">
			<parameter idref="Cry_RPB2_Ýndels.frequencies"/>
		</deltaExchange>
		<scaleOperator scaleFactor="0.75" weight="3">
			<parameter idref="Cry_RPB2_DNA.ucld.stdev"/>
		</scaleOperator>
		<scaleOperator scaleFactor="0.75" weight="3">
			<parameter idref="Cry_RPB2_Ýndels.clock.rate"/>
		</scaleOperator>
		<subtreeSlide size="0.76" gaussian="true" weight="15">
			<treeModel idref="treeModel"/>
		</subtreeSlide>
		<narrowExchange weight="15">
			<treeModel idref="treeModel"/>
		</narrowExchange>
		<wideExchange weight="3">
			<treeModel idref="treeModel"/>
		</wideExchange>
		<wilsonBalding weight="3">
			<treeModel idref="treeModel"/>
		</wilsonBalding>
		<scaleOperator scaleFactor="0.75" weight="3">
			<parameter idref="treeModel.rootHeight"/>
		</scaleOperator>
		<uniformOperator weight="30">
			<parameter idref="treeModel.internalNodeHeights"/>
		</uniformOperator>
		<scaleOperator scaleFactor="0.75" weight="3">
			<parameter idref="yule.birthRate"/>
		</scaleOperator>
		<upDownOperator scaleFactor="0.75" weight="3">
			<up>
			</up>
			<down>
				<parameter idref="treeModel.allInternalNodeHeights"/>
			</down>
		</upDownOperator>
		<swapOperator size="1" weight="10" autoOptimize="false">
			<parameter idref="Cry_RPB2_DNA.branchRates.categories"/>
		</swapOperator>
		<randomWalkIntegerOperator windowSize="1" weight="10">
			<parameter idref="Cry_RPB2_DNA.branchRates.categories"/>
		</randomWalkIntegerOperator>
		<uniformIntegerOperator weight="10">
			<parameter idref="Cry_RPB2_DNA.branchRates.categories"/>
		</uniformIntegerOperator>
		<upDownOperator scaleFactor="0.75" weight="3">
			<up>
				<parameter idref="Cry_RPB2_Ýndels.clock.rate"/>
			</up>
			<down>
				<parameter idref="treeModel.allInternalNodeHeights"/>
			</down>
		</upDownOperator>
	</operators>

	<!-- Define MCMC                                                             -->
	<mcmc id="mcmc" chainLength="15000000" autoOptimize="true">
		<posterior id="posterior">
			<prior id="prior">
				<logNormalPrior mean="0.5" stdev="1.25" offset="0.0" meanInRealSpace="false">
					<parameter idref="K3Puf_RPB2_DNA.purine2pyrimidine"/>
				</logNormalPrior>
				<logNormalPrior mean="0.5" stdev="1.25" offset="0.0" meanInRealSpace="false">
					<parameter idref="K3Puf_RPB2_DNA.pyrimidine2purine"/>
				</logNormalPrior>
					<exponentialPrior mean="0.3333333333333333" offset="0.0">
					<parameter idref="Cry_RPB2_DNA.ucld.stdev"/>
				</exponentialPrior>
				<speciationLikelihood idref="speciation"/>
			</prior>
			<likelihood id="likelihood">
				<treeLikelihood idref="Cry_RPB2_DNA.treeLikelihood"/>
				<treeLikelihood idref="Cry_RPB2_Ýndels.treeLikelihood"/>
			</likelihood>
		</posterior>
		<operators idref="operators"/>

		<!-- write log to screen                                                     -->
		<log id="screenLog" logEvery="1000">
			<column label="Posterior" dp="4" width="12">
				<posterior idref="posterior"/>
			</column>
			<column label="Prior" dp="4" width="12">
				<prior idref="prior"/>
			</column>
			<column label="Likelihood" dp="4" width="12">
				<likelihood idref="likelihood"/>
			</column>
			<column label="rootHeight" sf="6" width="12">
				<parameter idref="treeModel.rootHeight"/>
			</column>
			<column label="Cry_RPB2_DNA.ucld.mean" sf="6" width="12">
				<parameter idref="Cry_RPB2_DNA.ucld.mean"/>
			</column>
			<column label="Cry_RPB2_Ýndels.clock.rate" sf="6" width="12">
				<parameter idref="Cry_RPB2_Ýndels.clock.rate"/>
			</column>
		</log>

		<!-- write log to file                                                       -->
		<log id="fileLog" logEvery="1000" fileName="Cry_RPB2_YULE_relax.log" overwrite="false">
			<posterior idref="posterior"/>
			<prior idref="prior"/>
			<likelihood idref="likelihood"/>
			<parameter idref="treeModel.rootHeight"/>
			<parameter idref="yule.birthRate"/>
			<parameter idref="K3Puf_RPB2_DNA.purine2pyrimidine"/>
			<parameter idref="K3Puf_RPB2_DNA.pyrimidine2purine"/>
			<parameter idref="K3Puf_RPB2_DNA.frequencies"/>
			<parameter idref="Cry_RPB2_DNA.ucld.mean"/>
			<parameter idref="Cry_RPB2_DNA.ucld.stdev"/>
			<parameter idref="Cry_RPB2_Ýndels.clock.rate"/>
			<rateStatistic idref="Cry_RPB2_DNA.meanRate"/>
			<rateStatistic idref="Cry_RPB2_DNA.coefficientOfVariation"/>
			<rateCovarianceStatistic idref="Cry_RPB2_DNA.covariance"/>
			<treeLikelihood idref="Cry_RPB2_DNA.treeLikelihood"/>
			<treeLikelihood idref="Cry_RPB2_Ýndels.treeLikelihood"/>
			<speciationLikelihood idref="speciation"/>
		</log>

		<!-- write tree log to file                                                  -->
		<logTree id="treeFileLog" logEvery="1000" nexusFormat="true" fileName="Cry_RPB2_YULE_relax.trees" sortTranslationTable="true">
			<treeModel idref="treeModel"/>
			<discretizedBranchRates idref="Cry_RPB2_DNA.branchRates"/>
			<strictClockBranchRates idref="Cry_RPB2_Ýndels.branchRates"/>
			<posterior idref="posterior"/>
		</logTree>
	</mcmc>
	<report>
		<property name="timer">
			<mcmc idref="mcmc"/>
		</property>
	</report>
    <marginalLikelihoodEstimator chainLength="15000000" pathSteps="100" pathScheme="betaquantile" alpha="0.30">
    	<samplers>
	    <mcmc idref="mcmc"/>
	</samplers>
        <pathLikelihood id="pathLikelihood">
            <source>
                <posterior idref="posterior"/>
            </source>
            <destination>
                <prior idref="prior"/>
            </destination>
        </pathLikelihood>
        <log id="crypt_RPB2_YpRelax" logEvery="1000" fileName="MLcrypt_RPB2_YpRelax.log">
            <pathLikelihood idref="pathLikelihood"/>
        </log>
    </marginalLikelihoodEstimator>
</beast>
