# Supplementary material for: Marginal Likelihood Estimate Comparisons to Obtain Optimal Species Delimitations in Silene sect. Cryptoneurae (Caryophyllaceae)
Source: PLoS One. 2014 Sep 12;9(9):e106990. doi: 10.1371/journal.pone.0106990 (PMC4162574; doi:10.1371/journal.pone.0106990)
Supplement: File S2 — BEAST XML files. (ZIP) [file pone.0106990.s002.zip › crypt_RPA2_YULE_strict.xml]

<?xml version="1.0" standalone="yes"?>

<!-- Generated by BEAUTi v1.6.2                                              -->
<!--       by Alexei J. Drummond, Andrew Rambaut and Marc A. Suchard         -->
<!--       Department of Computer Science, University of Auckland and        -->
<!--       Institute of Evolutionary Biology, University of Edinburgh        -->
<!--       David Geffen School of Medicine, University of California, Los Angeles-->
<!--       http://beast.bio.ed.ac.uk/                                        -->
<beast>

	<!-- The list of taxa analyse (can also include dates/ages).                 -->
	<!-- ntax=13                                                                 -->
	<taxa id="taxa">
		<taxon id="S._cryptoneura_15351_05484"/>
		<taxon id="S._cryptoneura_15351_05485"/>
		<taxon id="S._cryptoneura_15352_05011"/>
		<taxon id="S._salamandra_2410_04894"/>
		<taxon id="S._insularis_15372_05578"/>
		<taxon id="S._cryptoneura_1115_04892"/>
		<taxon id="S._salamandra_15345_05576"/>
		<taxon id="S._salamandra_15345_05577"/>
		<taxon id="S._insularis_15372_05579"/>
		<taxon id="S._cryptoneura_14849_05312"/>
		<taxon id="S._cryptoneura_14849_05313"/>
		<taxon id="S._cryptoneura_14858_05277"/>
		<taxon id="S._cryptoneura_14858_05311"/>
	</taxa>

	<!-- The sequence alignment (each sequence refers to a taxon above).         -->
	<!-- ntax=13 nchar=862                                                       -->
	<alignment id="alignment1" dataType="nucleotide">
		<sequence>
			<taxon idref="S._cryptoneura_15351_05484"/>
			-GATAACTGGGATGCGTCCTGATCTTATTATAAACCCACATGCATTTCCTTCTAGGATGACCATTGCTATGCTTTTGGAATCCATTGCTTCCAAGGTTAATACGCTCTTTCTATTTGGCCTTTTATATCTTTAGTGTTCTTTATTTTCTACTAAGGTAGCC-AAAATAACATTTTTTTTTATATGGCCTTTTCTATCCACACGCTGATTATTGACCACTATAATGTTTCCGGATATCTGCTTACACATTTCCGACAA--ACACACTGAAGCATATAAATAGTTACTCTTGGAACTGTAAAATGTTGTAGAATCGAATTCGGCTTCTTAATTTGCATGAAGAGAAAACAC--AATCTCTCTGTTTTGAACAACTTCCTGGTTTCTATTCTGGAGGTGTCCACAAATCCTTT-TTTTCCCCCTT---------------------------AAGTTATTCATGTCATTGTGGTCTGTGATCCTAGTGACCTAGATCATTCATCAACTTATCTTTCCATCTACATCTCAGTTTCGTGAACATAGGATAACTCAATTTAAGCTCCCTTAGGTCTGAATGTCTGATGGCTGTGGCTCATCCAGATATAACAAAGCATTAGGTTTATTATCTCTTACTTCTTGCTGTAGGGTGGTAGTTTGCGTGGAAAATTTGTTGATGCAACACCATTTGAGGATGCCTTGAAGAAGGATAGAGAGGGTGGATCTGAGTCTCCTTCGCTTGTTGATGAACTTGGCTCCATGTTAGCAGCA-CATGGGTTCAATAGATATGGTACGGAAGTATTGTATAGTGGAGTTTATGGCACCGAGTTAACATGCGAGATCTTTATTGGACC------------
		</sequence>
		<sequence>
			<taxon idref="S._cryptoneura_15351_05485"/>
			AGATAACTGGGATGCGTCCTGATCTTATTATAAACCCACATGCATTTCCTTCTAGGATGACCATTGCTATGCTTTTGGAATCCATTGCTTCCAAGGTTAATACGCTCTTTCTATTTGGCCTTTTATATCTTTAATGTTCTTTATTTTCTACTAAGGTAGCC-AAAATAACATTTTTTTTCATATGGCCTTTTCTATCCACA-GCTGATTATTGACCGCTATAATGTTTCCGGATATCTGCTTACACATTTCCGACAA--ACACACTGAAGCATATAAATAGTTACTCTTGGAACTGTAAAGTGTTGTAGAATCGAATTCGGCTTCTTAATTTGCATGAAGAGAAAACAC--AATCTCTCTGTTTTGAACAACTTCCTGGTTTCTATTCTGGAGGTGTCCACAAATCCTTTTTTTTCCCCCTT---------------------------AAGTTATTCATGTCATTGTGGTCTGTGATCCTAGCGACCTAGATCATTCATCAACTTATATTTCCATCTACATCTCAGTTTCGTGAACATAGGATAACTCAATTTAAGCTCCCTTAGGTCTGAATGTCTGATGGCTGTGGCTCATCCAGATATAACAAAGCATTAGGTTTATTATCTCTTACTTCTTGCTGTAGGGTGGTAGTTTGCGTGGAAAATTTGTTGATGCAACACCATTTGAGGATGCCTTGAAGAAGGATAGAGAGGGTGGATCTGAGTCGCCTTCGCTTGTTGATGAACTTGGCTCCATGTTAGCAGCA-CACGGGTTCAATAGATATGGTACGGAAGTATTGTATAGTGGAGTTTATGGCACCGAGTTAACATGCGAGATCTTTATT-----------------
		</sequence>
		<sequence>
			<taxon idref="S._cryptoneura_15352_05011"/>
			-------------------------------------------------------------CATTGCTATGCTTTTGGAATCCATTGCTTCCAAGGTTAATACGCTCTTTCTATTTGGCCTTTTATATCTTTAATGTTCTTTATTTTCTACTAAGGTAGCC-AAAATAACATTTTTTTT-ATATGGCCTTTTCTATCCACACGCTGATTATTGACCGCTATAATGTTTCCGGATATCTGCTTACACATTTCCGACAA--ACACACTGAAGCATATAAATAGTTACTCTTGGAACTGTAAAATGTTGTAGAATCGAATTCGGCTTCTTAATTTGCATGAAGAGAAAACAC--AATCTCTCTGTTTTGAACAACTTCCTGGTTTCTATTCTGGAGGTGTCCACAAATCCTTTTTTTTCCCCCTT---------------------------AAGTTATTCATGTCATTGTGGTCTGTGATCCTAGTGACCTAGATCATTCATCAACTTATCTTTCCATCTACATCTCAGTTTCGTGAACATAGGATAACTCAATTTAAGCTCCCTTAGGTTTGAATGTCTGATGGCTGTGGCTCATCCAGATATAACAAAGCATTAGGTTTACTATCTCTTACTTCTTGCTGTAGGGTGGTAGTTTGCGTGGAAAATTTGTTGATGCAACACCATTTGAGGATGCCTTGAAGAAGGATAGAGAGGGTGGATCTGAGTCGCCTTCGCTTGTTGATGAACTTGGCTCCATGTTAGCAGCACCACGGGTTC--------------------------------------------------------------------------------------
		</sequence>
		<sequence>
			<taxon idref="S._salamandra_2410_04894"/>
			-------------------------------------------------------------------------------------------------------------------------------------------------------------------------------TTT---TATGGCCTTTTCTATCCACACCCCGATTATTGACCGCTATAATGTTTCCGGATATCTGCTTACACATTTCCGACAAACACACACTGAAGCATATAAATAATTACTCTTGGAACTGTAAAATGTTGTGGGATCGAATTCGGCTTCTTAATTTGCGTGAAGAGAAAACACGTAATCTCTCTGTTTTGAACAACTTCCTGGTTTCTATTTTGGAGGTGTCCACAAATCCTTG------------CCCCCCCCCCCCCCCCCCCCCCTCTCCAAGTTATTCATGTCATTGTGGTCTGTGATCCTAGTGACCTAGATCATTCATCAACTTATCTTTCCATCTACATCTCAGTTTCGTGAACATAGGATAACTCAATATAAGCTCCCTTAGGTCTGAATGTCTGATGGCTGTGGCTCATCCAGATATATCAAAGCATTAGGTTTATTATCTCTTACTTCTTGCTGTAGGGTGGTAGTTTGCGTGGAAAATTTGTTGATGCAACACCATTTGAGGACGCCTTGAAGAAGGATGGAGAGGGTGGATCTGAGTCGCCTTCGCTTGTTGATGAACTTGGC---------------------------------------------------------------------------------------------------------------
		</sequence>
		<sequence>
			<taxon idref="S._insularis_15372_05578"/>
			-----------------CCTGATCTTATTATAAACCCACATGCATTTCCTTCTAGGATGACCATTGCTATGCTTTTGGAATCCATTGCTTCCAAGGTTAATACACTCTTTCTATTTGGCCTTTTATATCTTTAATGTTCTTTATTTTCTACTAAGGTAGCC-AAAATAACATTTTTTT--ATATGGCCTTTTCTATCCACACGCTGATTATTGACCGCTATAATGTTTCCGGATATCTGCTTACACATTTCCGACAAACACACACTGAAGCATATAAATAGTTACTCTTGGAACTGTAAAATGTTGTAGAATCGAATTCGGCTTCTTAATTTGCGTGAAGAGAAAACACGTAATCTCTCTGTTTTGAACAACTTCCTGGTTTCTATTCTGGAGGTGTCCACAAATCCTGG-------------------CCCCCCCCCCCCCCCTTTTCAAGTTAATCATTTCATTGTTGTTTGTTATCCTAGTGACCTAGATCATTCATCAACTTATCTTTCCATCTACATCTCAGTTTCGTGAACATAGGATAACTCAATATAAGCTCCCTTAGGTCTGAATGTCTGATGGCTGTGGCTCATCCAGATATATCAAAGCATTAGGTTTATTATCTCTTACTTCTTGCTGTAGGGTGGTAGTTTGCGTGGAAAATTTGTTGATGCAACACCATTTGAGGACGCCTTGAAGAAGGATGGAGAGGGTGGATCTGAGTCGCCTTCGCTTGTTGATGAACTTGGCTCCATGTTAGCAGCA-CACGGGTTCAATAGATATGGTACGGAAGTATTGTATAGTGGAGTTTATGGCACCGAGTTAACATGC-----------------------------
		</sequence>
		<sequence>
			<taxon idref="S._cryptoneura_1115_04892"/>
			--------------------------------------------------------------------------------------------------------------------------------CTTTAATGTTCTTTATTTTCTACTAAGGTAGCCAAAAATAACATTTTTTTT-ATATGGCCTTTTCTATCCACACGCTGATTATTGACCGCTATAATGTTTCCGGATATCTGCTTACACATTTCCGACAAACACACACTGAAGCATATAAATAGTTACTCTTGGAACTGTAAAATGTTGTAGAATCAAATTCGGCTTCTTAATTTGCGTGAAGAGAAAACACGTAATCTCTCTGTTTTGAACAACTTCCTGGTTTCTATTCTGGAGATGTCCACAAATCCTTG------------CCCCCCCCCCCCCCCCCT---CTCTCCAAGTTATTCATGTCATTGTGGTCTGTGATCCTAGTGACCTAGATCATTCATCAACTTATCTTTCCATCTACATCTCAGTTTCGTGAACATAGGATAACTCAATTTAAGCTCCCTTAGGTCTGAATGTCTGATGGCTGTGGCTCATCCAGATATATCAAAGCATTAGGTTTATTATCTCTTACTTCTTGCTGTAGGGTGGTAGTTTGCGTGGAAAATTTGTTGATGCAACACCATTTGAGGACGCCTTGAAGAAGGATGGAGAGGGTGGATCTGAGTCGCCTTCGCTTGTTGATGAACTTGGCTCC------------------------------------------------------------------------------------------------------------
		</sequence>
		<sequence>
			<taxon idref="S._salamandra_15345_05576"/>
			-----------------CCTGATCTTATTATAAACCCACATGCATTTCCTTCTAGGATGACCATTGCTATGCTTTTGGAATCCATTGCTTCCAAGGTTAATACACTCTTTCTATTTGGCCTTTTATATCTTTAATGTTCTTTATTTTCTACTAAGGTAGCC-AAAATAACATTTTTTT--ATATGGCCTTTTCTATCCACACGCTGATTATTGACCGCTATAATGTTTCCGGATATCTGCTTACACATTTCCGACAAACACACACTGAAGCATATAAATAATTACTCTTGGAACTGTAAAATGTTGTAGAATCGAATTCGGCTTCTTAATTTGCGTGAAGAGAAAACACGTAATCTCTCTGTTTTGAACAACTTCCTGGTTTCTATTCTGGAGGTGTCCACAAATCCTTG--------------------CCCCCCCCCC---CTCTCCAAGTTATTCATGTCATTGTGGTCTGTGATCCTAGTGACCTAGATCATTCATCAACTTATCTTTCCATCTACATCTCAGTTTCGTGAACATAGGATAACTCAATATAAGCTCCCTTAGGTCTGAATGTCTGATGGCTGTGGCTCATCCAGATATATCAAAGCATTAGGTTTATTATCTCTTACTTCTTGCTGTAGGGTGGTAGTTTGCGTGGAAAATTTGTTGATGCAACACCATTTGAGGACGCCTTGAAGAAGGATGGAGAGGGTGGATCTGAGTCGCCTTCGCTTGTTGATGAACTTGGCTCCATGTTAGCAGCA-CACGGGTTCAATAGATATGGTACGGAAGTATTGTATAGTGGAGTTTATGGTACCGAGTTAACATGC-----------------------------
		</sequence>
		<sequence>
			<taxon idref="S._salamandra_15345_05577"/>
			-----------------CCTGATCTTATTATAAACCCACATGCATTTCCTTCTAGGATGACCATTGCTATGCTTTTGGAATCCATTGCTTCCAAGGTTAATACACTCTTTCTATTTGGCCTTTTATATCTTTAATGTTCTTTATTTTCTACTAAGGTAGCC-AAAATAACATTTTTTT--ATATGGCCTTTTCTATCCACACGCTGATTATTGACCGCTATAATGTTTCCGGATATCTGCTTACACATTTCCGACAAACACACACTGAAGCATATAAATAATTACTCTTGGAACTGTAAAATGTTGTAGAATCGAATTCGGCTTCTTAATTTGCGTGAAGAGAAAACACGTAATCTCTCTGTTTTGAACAACTTCCTGGTTTCTATTCTGGAGGTGTCCACAAATCCTTG--------------------CCCCCCCCCC---CTCTCCAAGTTATTCATGTCATTGTGGTCTGTGATCCTAGTGACCTAGATCATTCATCAACTTATCTTTCCATCTACATCTCAGTTTCGTGAACATAGGATAACTCAATATAAGCTCCCTTAGGTCTGAATGTCTGATGGCTGTGGCTCATCCAGATATATCAAAGCATTAGGTTTATTATCTCTTACTTCTTGCTGTAGGGTGGTAGTTTGCGTGGAAAATTTGTTGATGCAACACCATTTGAGGACGCCTTGAAGAAGGATGGAGAGGGTGGATCTGAGTCGCCTTCGCTTGTTGATGAACTTGGCTCCATGTTAGCAGCA-CACGGGTTCAATAGATATGGTACGGAAGTATTGTATAGTGGAGTTTATGGTACCGAGTTAACATGC-----------------------------
		</sequence>
		<sequence>
			<taxon idref="S._insularis_15372_05579"/>
			-----------------CCTGATCTTATTATAAACCCACATGCATTTCCTTCTAGGATGACCATTGCTATGCTTTTGGAATCCATTGCTTCCAAGGTTAATACACTCTTTCTATTTGGCCTTTTATATCTTTAATGTTCTTTATTTTCTACTAAGGTAGCC-AAAATAACATTTTTTT--ATATGGCCTTTTCTATCCACACGCTGATTATTGACCGCTATAATGTTTCCGGATATCTGCTTACACATTTCCGACAAACACACACTGAAGCATATAAATAGTTACTCTTGGAACTGTAAAATGTTGTAGAATCGAATTCGGCTTCTTAATTTGCGTGAAGAGAAAACACGTAATCTCTCTGTTTTGAACAACTTCCTGGTTTCTATTCTGGAGGTGTCCACAAATCCTTG------------------CCCCCCCCCCCCCCCCTCTCCAAGTTATTCATGTCATTGTGGTCTGTGATCCTAGTGACCTAGATCATTCATCAACTTATCTTTCCATCTACATCTCAGTTTCGTGAACATAGGATAACTCAATATAAGCTCCCTTAGGTCTGAATGTCTGATGGCTGTGGCTCATCCAGATATATCAAAGCATTAGGTTTATTATCTCTTACTTCTTGCTGTAGGGTGGTAGTTTGCGTGGAAAATTTGTTGATGCAACACCATTTGAGGACGCCTTGAAGAAGGATGGAGAGGGTGGATCTGAGTCGCCTTCGCTTGTTGATGAACTTGGCTCCATGTTAGCAGCA-CACGGGTTCAATAGATATGGTACGGAAGTATTGTATAGTGGAGTTTATGGCACCGAGTTAACATGC-----------------------------
		</sequence>
		<sequence>
			<taxon idref="S._cryptoneura_14849_05312"/>
			------------------------------------------------------------------------------------TTGCTTCCAAGGTTAATACACTCTTTCTATTTGGCCTTTTATATCTTTAATGTTCTTTATTTTCTACTAAGGTAGAC-AAAATAACATTTTTTT--ATATGGCCTTTTCTATCCACACGCTGATTATTGACCGCTATAATGTTTCCGGATATCTGCTTACACATTTCCGACAAACACACACTGAAGCATATAAATAGTTACTCTTGGAACTGTAAAATGTTGTAGAATCGAATTCGGCTTCTTAATTTGCGTGAAGAGAAAACACGTAATCTCTCTGTTTTGAACAACTTCCTGGTTTCTATTCTGGAGGTGTCCACAAATCCTTG-------------------CCCCCCCCCCA---CTCTCCAAGTTATTCATGTCATTGTGGTCTGTGATCCTAGTGACCTAGATCATTCATCAACTTATCTTTCCATCTACATCTCAGTTTCGTGAACATAGGATAACTCAATATAAGCTCCCTTAGGTCTGAATGTCTGATGGCTGTGGCTCATCCAGATATATCAAAGCATTAGGTTTATTATCTCTTACTTCTTGCTGTAGGGTGGTAGTTTGCGTGGAAAATTTGTTGATGCAACACCATTTGAGGACGCCTTGAAGAAGGATGGAGAGGGTGGATCTGAGTCGCCTTCGCTTGTTGATGAACTTGGCTCCATGTTAGCAGCA-CACGGGTTCAATAGATATGGTACGGAAGTATTGT-------------------------------------------------------------
		</sequence>
		<sequence>
			<taxon idref="S._cryptoneura_14849_05313"/>
			------------------------------------------------------------------------------------TTGCTTCCAAGGTTAATACACTCTTTCTATTTGGCCTTTTATATCTTTAATGTTCTTTATTTTCTACTAAGGTAGAC-AAAATAACATTTTTTT--ATATGGCCTTTTCTATCCACACGCTGATTATTGACCGCTATAATGTTTCCGGATATCTGCTTACACATTTCCGACAAACACACACTGAAGCATATAAATAGTTACTCTTGGAACTGTAAAATGTTGTAGAATCGAATTCGGCTTCTTAATTTGCGTGAAGAGAAAACACGTAATCTCTCTGTTTTGAACAACTTCCTGGTTTCTATTCTGGAGGTGTCCACAAATCCTTG-------------------CCCCCCCCCCC---CTCTCCAAGTTATTCATGTCATTGTGGTCTGTGATCCTAGTGACCTAGATCATTCATCAACTTATCTTTCCATCTACATCTCAGTTTCGTGAACATAGGATAACTCAATATAAGCTCCCTTAGGTCTGAATGTCTGATGGCTGTGGCTCATCCAGATATATCAAAGCATTAGGTTTATTATCTCTTACTTCTTGCTGTAGGGTGGTAGTTTGCGTGGAAAATTTGTTGATGCAACACCATTTGAGGACGCCTTGAAGAAGGATGGAGAGGGTGGATCTGAGTCGCCTTCGCTTGTTGATGAACTTGGCTCCATGTTAGCAGCA-CACGGGTTCAATAGATATGGTACGGAAGTATTGT-------------------------------------------------------------
		</sequence>
		<sequence>
			<taxon idref="S._cryptoneura_14858_05277"/>
			----------------------------------------------------------------------------GGAATCCATTGCTTCCAAGGTTAATACACTCTTTCTATTTGGCCTTTTATATCTTTAATGTTCTTTATTTTCTACTAAGGTAGCC-AAAATAACATTTTTTT--ATATGGCCTTTTCTATCCACACGCTGATTATTGACCGCTATAATGTTTCCGGATATCTGCTTACACATTTCCGACAAACACACACTGAAGCATATAAATAGTTACTCTTGGAACTGTAAAATGTTGTAGAATCGAATTCGGCTTCTTAATTTGCGTGGAGAGAAAACACGTAATCTCTCTGTTTTGAACAACTTCCTGGTTTCTATTCTGGAGGTGTCCACAAATCCTTG------------------CCCCCCCTCCCC---CTCTCCAAGTTATTCATGTCATTGTGGTCTGTGATCCTAGTGACCTAGATCATTCATCAACTTATCTTTCCATCTACATCTCAGTTTCGTGAACATAGGATAACTCAATATAAGCTCCCTTAGGTCTGAATGTCTGATGGCTGTGGCTCATCCAGATATATCAAAGCATTAGGTTTATTATCTCTTACTTCTTGCTGTAGGGTGGTAGTTTGCGTGGAAAATTTGTTGATGCAACACCATTTGAGGACGCCTTGAAGAAGGATGGAGAGGGTGGATCTGAGTCGCCTTCGCTTGTTGATGAACTTGGCTCCATGTTAGCAGCA-CACGGGTTC--------------------------------------------------------------------------------------
		</sequence>
		<sequence>
			<taxon idref="S._cryptoneura_14858_05311"/>
			----------------------------------------------------------------------------GGAATCCATTGCTTCCAAGGTTAATACACTCTTTCTATTTGGCCTTTTATATCTTTAATGTTCTTTATTTTCTACTAAGGTAGCC-AAAATAACATTTTTTT--ATATGGCCTTTTCTATCCACACGCTGATTATTGACCGCTATAATGTTTCCGGATATCTGCTTACACATTTCCGACAAACACACACTGAAGCATATAAATAGTTACTCTTGGAACTGTAAAATGTTGTAGAATCGAATTCGGCTTCTTAATTTGCGTGGAGAGAAAACACGTAATCTCTCTGTTTTGAACAACTTCCTGGTTTCTATTCTGGAGGTGTCCACAAATCCTTG------------------CCCCCCCCCCCC---CTCTCCAAGTTATTCATGTCATTGTGGTCTGTGATCCTAGTGACCTAGATCATTCATCAACTTATCTTTCCATCTACATCTCAGTTTCGTGAACATAGGATAACTCAATATAAGCTCCCTTAGGTCTGAATGTCTGATGGCTGTGGCTCATCCAGATATATCAAAGCATTAGGTTTATTATCTCTTACTTCTTGCTGTAGGGTGGTAGTTTGCGTGGAAAATTTGTTGATGCAACACCATTTGAGGACGCCTTGAAGAAGGATGGAGAGGGTGGATCTGAGTCGCCTTCGCTTGTTGATGAACTTGGCTCCATGTTAGCAGCA-CACGGGTTC--------------------------------------------------------------------------------------
		</sequence>
	</alignment>

	<!-- The sequence alignment (each sequence refers to a taxon above).         -->
	<!-- ntax=13 nchar=15                                                        -->
	<alignment id="alignment2" dataType="binary">
		<sequence>
			<taxon idref="S._cryptoneura_15351_05484"/>
			1000011100001?1
		</sequence>
		<sequence>
			<taxon idref="S._cryptoneura_15351_05485"/>
			1000111000001?1
		</sequence>
		<sequence>
			<taxon idref="S._cryptoneura_15352_05011"/>
			1001011000001?0
		</sequence>
		<sequence>
			<taxon idref="S._salamandra_2410_04894"/>
			??1?000?100000?
		</sequence>
		<sequence>
			<taxon idref="S._insularis_15372_05578"/>
			110?000???10001
		</sequence>
		<sequence>
			<taxon idref="S._cryptoneura_1115_04892"/>
			0001000?100001?
		</sequence>
		<sequence>
			<taxon idref="S._salamandra_15345_05576"/>
			110?000????1011
		</sequence>
		<sequence>
			<taxon idref="S._salamandra_15345_05577"/>
			110?000????1011
		</sequence>
		<sequence>
			<taxon idref="S._insularis_15372_05579"/>
			110?000??100001
		</sequence>
		<sequence>
			<taxon idref="S._cryptoneura_14849_05312"/>
			110?000???10011
		</sequence>
		<sequence>
			<taxon idref="S._cryptoneura_14849_05313"/>
			110?000???10011
		</sequence>
		<sequence>
			<taxon idref="S._cryptoneura_14858_05277"/>
			110?000??100011
		</sequence>
		<sequence>
			<taxon idref="S._cryptoneura_14858_05311"/>
			110?000??100011
		</sequence>
	</alignment>

	<!-- The unique patterns from 1 to end                                       -->
	<!-- npatterns=83                                                            -->
	<patterns id="crypt_RPA2_ DNA.patterns" from="1">
		<alignment idref="alignment1"/>
	</patterns>

	<!-- The unique patterns from 1 to end                                       -->
	<!-- npatterns=13                                                            -->
	<patterns id="crypt_RPA2_ INDELS.patterns" from="1">
		<alignment idref="alignment2"/>
	</patterns>

	<!-- A prior on the distribution node heights defined given                  -->
	<!-- a Yule speciation process (a pure birth process).                       -->
	<yuleModel id="yule" units="substitutions">
		<birthRate>
			<parameter id="yule.birthRate" value="1.0" lower="0.0" upper="Infinity"/>
		</birthRate>
	</yuleModel>

	<!-- This is a simple constant population size coalescent model              -->
	<!-- that is used to generate an initial tree for the chain.                 -->
	<constantSize id="initialDemo" units="substitutions">
		<populationSize>
			<parameter id="initialDemo.popSize" value="100.0"/>
		</populationSize>
	</constantSize>

	<!-- Construct a rough-and-ready UPGMA tree as an starting tree              -->
	<upgmaTree id="startingTree">
		<distanceMatrix correction="JC">
			<patterns>

				<!-- To generate UPGMA starting tree, only use the 1st aligment, which may be 1 of many aligments using this tree.-->
				<alignment idref="alignment1"/>
			</patterns>
		</distanceMatrix>
	</upgmaTree>

	<!-- Generate a tree model                                                   -->
	<treeModel id="treeModel">
		<upgmaTree idref="startingTree"/>
		<rootHeight>
			<parameter id="treeModel.rootHeight"/>
		</rootHeight>
		<nodeHeights internalNodes="true">
			<parameter id="treeModel.internalNodeHeights"/>
		</nodeHeights>
		<nodeHeights internalNodes="true" rootNode="true">
			<parameter id="treeModel.allInternalNodeHeights"/>
		</nodeHeights>
	</treeModel>

	<!-- Generate a speciation likelihood for Yule or Birth Death                -->
	<speciationLikelihood id="speciation">
		<model>
			<yuleModel idref="yule"/>
		</model>
		<speciesTree>
			<treeModel idref="treeModel"/>
		</speciesTree>
	</speciationLikelihood>

	<!-- The strict clock (Uniform rates across branches)                        -->
	<strictClockBranchRates id="crypt_RPA2_ DNA.branchRates">
		<rate>
			<parameter id="crypt_RPA2_ DNA.clock.rate" value="1.0"/>
		</rate>
	</strictClockBranchRates>

	<!-- The strict clock (Uniform rates across branches)                        -->
	<strictClockBranchRates id="crypt_RPA2_ INDELS.branchRates">
		<rate>
			<parameter id="crypt_RPA2_ INDELS.clock.rate" value="1.0" lower="0.0" upper="1.0"/>
		</rate>
	</strictClockBranchRates>

<!-- The K3Puf "3-parameter" substitution model (Kimura, 1981) -->
<gtrModel id="K3Puf_RPA2_ DNA">
	<frequencies>
		<frequencyModel dataType="nucleotide">
			<frequencies>
				<parameter id="K3Puf_RPA2_ DNA.frequencies" value="0.25 0.25 0.25 0.25"/>
			</frequencies>
		</frequencyModel>
	</frequencies>
	<rateAC>
		<parameter id="K3Puf_RPA2_ DNA.purine2pyrimidine" value="1.0" lower="1.0E-8" upper="100.0"/>
	</rateAC>
	<rateAG>
		<parameter id="K3Puf_RPA2_ DNA.ag" value="1.0"/>
	</rateAG>
	<rateAT>
		<parameter id="K3Puf_RPA2_ DNA.pyrimidine2purine" value="1.0" lower="1.0E-8" upper="100.0"/>
	</rateAT>
	<rateCG>
		<parameter idref="K3Puf_RPA2_ DNA.pyrimidine2purine"/>
	</rateCG>
	<rateGT>
		<parameter idref="K3Puf_RPA2_ DNA.purine2pyrimidine"/>
	</rateGT>
</gtrModel>
	<!-- site model                                                              -->
	<siteModel id="crypt_RPA2_ DNA.siteModel">
		<substitutionModel>
			<K3PufModel idref="K3Puf_RPA2_ DNA"/>
		</substitutionModel>
	</siteModel>

	<!-- The Binary simple model (based on the general substitution model)       -->
	<binarySubstitutionModel id="crypt_RPA2_ INDELS.bsimple">
		<frequencies>
			<frequencyModel dataType="binary">
				<frequencies>
					<parameter id="crypt_RPA2_ INDELS.frequencies" value="0.5 0.5"/>
				</frequencies>
			</frequencyModel>
		</frequencies>
	</binarySubstitutionModel>

	<!-- site model                                                              -->
	<siteModel id="crypt_RPA2_ INDELS.siteModel">
		<substitutionModel>
			<binarySubstitutionModel idref="crypt_RPA2_ INDELS.bsimple"/>
		</substitutionModel>
	</siteModel>
	<treeLikelihood id="crypt_RPA2_ DNA.treeLikelihood" useAmbiguities="false">
		<patterns idref="crypt_RPA2_ DNA.patterns"/>
		<treeModel idref="treeModel"/>
		<siteModel idref="crypt_RPA2_ DNA.siteModel"/>
		<strictClockBranchRates idref="crypt_RPA2_ DNA.branchRates"/>
	</treeLikelihood>
	<treeLikelihood id="crypt_RPA2_ INDELS.treeLikelihood" useAmbiguities="false">
		<patterns idref="crypt_RPA2_ INDELS.patterns"/>
		<treeModel idref="treeModel"/>
		<siteModel idref="crypt_RPA2_ INDELS.siteModel"/>
		<strictClockBranchRates idref="crypt_RPA2_ INDELS.branchRates"/>
	</treeLikelihood>

	<!-- Define operators                                                        -->
	<operators id="operators">
	<scaleOperator scaleFactor="0.75" weight="0.1">
		<parameter idref="K3Puf_RPA2_ DNA.purine2pyrimidine"/>
	</scaleOperator>
	<scaleOperator scaleFactor="0.75" weight="0.1">
		<parameter idref="K3Puf_RPA2_ DNA.pyrimidine2purine"/>
	</scaleOperator>
	<deltaExchange delta="0.01" weight="0.1">
		<parameter idref="K3Puf_RPA2_ DNA.frequencies"/>
	</deltaExchange>
		<deltaExchange delta="0.01" weight="0.1">
			<parameter idref="crypt_RPA2_ INDELS.frequencies"/>
		</deltaExchange>
		<scaleOperator scaleFactor="0.75" weight="3">
			<parameter idref="crypt_RPA2_ INDELS.clock.rate"/>
		</scaleOperator>
		<subtreeSlide size="0.0015" gaussian="true" weight="15">
			<treeModel idref="treeModel"/>
		</subtreeSlide>
		<narrowExchange weight="15">
			<treeModel idref="treeModel"/>
		</narrowExchange>
		<wideExchange weight="3">
			<treeModel idref="treeModel"/>
		</wideExchange>
		<wilsonBalding weight="3">
			<treeModel idref="treeModel"/>
		</wilsonBalding>
		<scaleOperator scaleFactor="0.75" weight="3">
			<parameter idref="treeModel.rootHeight"/>
		</scaleOperator>
		<uniformOperator weight="30">
			<parameter idref="treeModel.internalNodeHeights"/>
		</uniformOperator>
		<scaleOperator scaleFactor="0.75" weight="3">
			<parameter idref="yule.birthRate"/>
		</scaleOperator>
		<upDownOperator scaleFactor="0.75" weight="3">
			<up>
			</up>
			<down>
				<parameter idref="treeModel.allInternalNodeHeights"/>
			</down>
		</upDownOperator>
		<upDownOperator scaleFactor="0.75" weight="3">
			<up>
				<parameter idref="crypt_RPA2_ INDELS.clock.rate"/>
			</up>
			<down>
				<parameter idref="treeModel.allInternalNodeHeights"/>
			</down>
		</upDownOperator>
	</operators>

	<!-- Define MCMC                                                             -->
	<mcmc id="mcmc" chainLength="15000000" autoOptimize="true">
		<posterior id="posterior">
			<prior id="prior">
				<logNormalPrior mean="0.5" stdev="1.25" offset="0.0" meanInRealSpace="false">
					<parameter idref="K3Puf_RPA2_ DNA.purine2pyrimidine"/>
				</logNormalPrior>
				<logNormalPrior mean="0.5" stdev="1.25" offset="0.0" meanInRealSpace="false">
					<parameter idref="K3Puf_RPA2_ DNA.pyrimidine2purine"/>
				</logNormalPrior>
				<speciationLikelihood idref="speciation"/>
			</prior>
			<likelihood id="likelihood">
				<treeLikelihood idref="crypt_RPA2_ DNA.treeLikelihood"/>
				<treeLikelihood idref="crypt_RPA2_ INDELS.treeLikelihood"/>
			</likelihood>
		</posterior>
		<operators idref="operators"/>

		<!-- write log to screen                                                     -->
		<log id="screenLog" logEvery="1000">
			<column label="Posterior" dp="4" width="12">
				<posterior idref="posterior"/>
			</column>
			<column label="Prior" dp="4" width="12">
				<prior idref="prior"/>
			</column>
			<column label="Likelihood" dp="4" width="12">
				<likelihood idref="likelihood"/>
			</column>
			<column label="rootHeight" sf="6" width="12">
				<parameter idref="treeModel.rootHeight"/>
			</column>
			<column label="crypt_RPA2_ DNA.clock.rate" sf="6" width="12">
				<parameter idref="crypt_RPA2_ DNA.clock.rate"/>
			</column>
			<column label="crypt_RPA2_ INDELS.clock.rate" sf="6" width="12">
				<parameter idref="crypt_RPA2_ INDELS.clock.rate"/>
			</column>
		</log>

		<!-- write log to file                                                       -->
		<log id="fileLog" logEvery="1000" fileName="crypt_RPA2_ YULE_strict.log" overwrite="false">
			<posterior idref="posterior"/>
			<prior idref="prior"/>
			<likelihood idref="likelihood"/>
			<parameter idref="treeModel.rootHeight"/>
			<parameter idref="yule.birthRate"/>
			<parameter idref="K3Puf_RPA2_ DNA.purine2pyrimidine"/>
			<parameter idref="K3Puf_RPA2_ DNA.pyrimidine2purine"/>
			<parameter idref="K3Puf_RPA2_ DNA.frequencies"/>
			<parameter idref="crypt_RPA2_ DNA.clock.rate"/>
			<parameter idref="crypt_RPA2_ INDELS.clock.rate"/>
			<treeLikelihood idref="crypt_RPA2_ DNA.treeLikelihood"/>
			<treeLikelihood idref="crypt_RPA2_ INDELS.treeLikelihood"/>
			<speciationLikelihood idref="speciation"/>
		</log>

		<!-- write tree log to file                                                  -->
		<logTree id="treeFileLog" logEvery="1000" nexusFormat="true" fileName="crypt_RPA2_ YULE_strict.trees" sortTranslationTable="true">
			<treeModel idref="treeModel"/>
			<strictClockBranchRates idref="crypt_RPA2_ DNA.branchRates"/>
			<strictClockBranchRates idref="crypt_RPA2_ INDELS.branchRates"/>
			<posterior idref="posterior"/>
		</logTree>
	</mcmc>
	<report>
		<property name="timer">
			<mcmc idref="mcmc"/>
		</property>
	</report>
    <marginalLikelihoodEstimator chainLength="15000000" pathSteps="100" pathScheme="betaquantile" alpha="0.30">
    	<samplers>
	    <mcmc idref="mcmc"/>
	</samplers>
        <pathLikelihood id="pathLikelihood">
            <source>
                <posterior idref="posterior"/>
            </source>
            <destination>
                <prior idref="prior"/>
            </destination>
        </pathLikelihood>
        <log id="crypt_RPA2_relax" logEvery="1000" fileName="MLcrypt_RPA2_Ypstrict.log">
            <pathLikelihood idref="pathLikelihood"/>
        </log>
    </marginalLikelihoodEstimator>
</beast>
