# Supplementary material for: Marginal Likelihood Estimate Comparisons to Obtain Optimal Species Delimitations in Silene sect. Cryptoneurae (Caryophyllaceae)
Source: PLoS One. 2014 Sep 12;9(9):e106990. doi: 10.1371/journal.pone.0106990 (PMC4162574; doi:10.1371/journal.pone.0106990)
Supplement: File S2 — BEAST XML files. (ZIP) [file pone.0106990.s002.zip › rps16_CRY_MACOCRelax_DNA.xml]

<?xml version="1.0" standalone="yes"?>

<!-- Generated by BEAUTi v1.6.2                                              -->
<!--       by Alexei J. Drummond, Andrew Rambaut and Marc A. Suchard         -->
<!--       Department of Computer Science, University of Auckland and        -->
<!--       Institute of Evolutionary Biology, University of Edinburgh        -->
<!--       David Geffen School of Medicine, University of California, Los Angeles-->
<!--       http://beast.bio.ed.ac.uk/                                        -->
<beast>

	<!-- The list of taxa analyse (can also include dates/ages).                 -->
	<!-- ntax=9                                                                 -->
	<taxa id="taxa">
		<taxon id="S._cryptoneura_1177_00079"/>
		<taxon id="S._cryptoneura_15351_06074"/>
		<taxon id="S._cryptoneura_15352_06075"/>
		<taxon id="S._cryptoneura_15178_06079"/>
		<taxon id="S._cryptoneura_14858_06105"/>
		<taxon id="S._cryptoneura_1115_01753"/>
		<taxon id="S._cryptoneura_14849_06106"/>
		<taxon id="S._salamandra_15345_06107"/>
		<taxon id="S._insularis_15372_06108"/>
	</taxa>

	<!-- The sequence alignment (each sequence refers to a taxon above).         -->
	<!-- ntax=9 nchar=852                                                       -->
	<alignment id="alignment1" dataType="nucleotide">
		<sequence>
			<taxon idref="S._cryptoneura_1177_00079"/>
			TTCTTATATCCATCATTCTATAATAAAGGATGCTCTTAACTCGACATCTTTTTCTCCGTTTCACTTGAACCCGGGTTGTTGGGGGTGTAATGGAATATGATGGAGCTCGAGTAGAAAGTATTGAGCTATTTCTCAAGGGAGAGGGGTCTAAGGTTAGTATCAATCAAAAGAATAAGTTGGAACAACTTCGTAAGTTATCTTTGACATAAAAATATAAAGGATCAAAATAAAGCAAATTTTGAATCCCCCAGGACATTTTGATAAACCTTTTCAATTAAATBBTTTTATATATATCGTGCGGAAATTCCTCGTTCATATGATTAGATTCTTTGATAGAAATAAATAACAAAAAGGTATGTTGCTGCCATTTTTGAAAGGCTTAAAAATCAACGAAGTAATGTCTAAACCCAATGATTCAAAAAACAAGATAAAGGCTTCCGGAACAAGGAAAGACTC-TTTTTAATTGTCGCAAAAATTGATTGGGATCAATTCAAATCGATGTTAAATGAGACAAAACAAAGGGTATTTTAGACTGCTCAANAAATGATAAATNNNNNNTAAAGGATTTTTTTTATTTTGGGCTCCTTGAAACCTATCCAACTTGAGTTATGAGTATACAAATGATTTTTTTGAGGAAAGAGGGGAAAGAAAGGGCTTAATTTTAATTCATTCGAGGATTGAGTATTTTAGAGACTTTTTGCTTGGTCATTCYRAKTTATACATACANNTTTTTATTTAAAATDTTAATCATTTTTTCTCGAGCCGTACGAGGAGAAAACTTCCTATACGTTTCCAAGGGGGGTTAAATCTATCCCAATGAGCCGTCTAT----------------------
		</sequence>
		<sequence>
			<taxon idref="S._cryptoneura_15351_06074"/>
			---------------TTCTATAATAAAGGATGCTCTTAACTCGACATCTTTTTCTCCGTTTCACTTGAACCCGGGTTGTTGGGGGTGTAATGGAATATGATGGAGCTCGAGTAGAAAGTATTGAGCTATTTCTCAAGGGAGAGGGGTCTAAGGTTAGTATCAATCAAAAGAATAAGTTGGAACAACTTCGTAAGTTATCTTTGACATAAAAATATAAAGGATCAAAATAAAGCAAATTTTGAATCCCCCAGGACATTTTGATAAACCTTTTCAATTAAATTTTTTTATATATATCGTGCGGAAATTCCTCGTTCATATGATTAGATTCTTTGATAGAAATAAATAACAAAAAGGTATGTTGCTGCCATTTTTGAAAGGCTTAAAAATCAACGAAGTAATGTCTAAACCCAATGATTCAAAAAACAAGATAAAGGCTTCCGGAACAAGGAAAGACTC-TTTTTAATTGTCGCAAAAATTGATTGGGATCAATTCAAATCGATGTTAAATGAGACAAAACAAAGGGTATTTTAGACTGCTCAATAAATGATAAATAATGATTAAAGGATTTTTTTTATTTTGGGCTCCTTGAAACCTATCCAACTTGAGTTATGAGTATACAAATGATTTTTTTGAGGAAAGAGGGGAAAGAAAGGGCTTAATTTTAATTCATTCGAGGATTGAGTATTTTAGAGACTTTTTGCTTGGTCATTCTAATTTATACATACATTTTTTTATTTAAAATTTTAATCATTTTTTCTCGAGCCGTACGAGGAGAAAACTTCCTATACGTTTCCAAGGGGGGTTAAATC------------------------------------------
		</sequence>
		<sequence>
			<taxon idref="S._cryptoneura_15352_06075"/>
			---------------TTCTATAATAAAGGATGCTCTTAACTCGACATCTTTTTCTCCGTTTCACTTGAACCCGGGTTGTTGGGGGTGTAATGGAATATGATGGAGCTCGAGTAGAAAGTATTGAGCTATTTCTCAAGGGAGAGGGGTCTAAGGTTAGTATCAATCAAAAGAATAAGTTGGAACAACTTCGTAAGTTATCTTTGACATAAAAATATAAAGGATCAAAATAAAGCAAATTTTGAATCCCCCAGGACATTTTGATAAACCTTTTCAATTAAATTTTTTTATATATATCGTGCGGAAATTCCTCGTTCATATGATTAGATTCTTTGATAGAAATAAATAACAAAAAGGTATGTTGCTGCCATTTTTGAAAGGCTTAAAAATCAACGAAGTAATGTCTAAACCCAATGATTCAAAAAACAAGATAAAGGCTTCCGGAACAAGGAAAGACTC-TTTTTAATTGTCGCAAAAATTGATTGGGATCAATTCAAATCGATGTTAAATGAGACAAAACAAAGGGTATTTTAGACTGCTCAATAAATGATAAATAATGATTAAAGGATTTTTTTTATTTTGGGCTCCTTGAAACCTATCCAACTTGAGTTATGAGTATACAAATGATTTTTTTGAGGAAAGAGGGGAAAGAAAGGGCTTAATTTTAATTCATTCGAGGATTGAGTATTTTAGAGACTTTTTGCTTGGTCATTCTAATTTATACATACATTTTTTTATTTAAAATTTTAATCATTTTTTCTCGAGCCGTACGAGGAGAAAACTTCCTATACGTTTCCAAGGGGGGTTAAATC------------------------------------------
		</sequence>
		<sequence>
			<taxon idref="S._cryptoneura_15178_06079"/>
			TTCTTATATCCATCATTCTATAATAAAGGATGCTCTTAACTCGACATCTTTTTCTCCGTTTCACTTGAACCCGGGTTGTTGGGGGTGTAATGGAATATGATGGAGCTCGAGTAGAAAGTATTGAGCTATTTCTCAAGGGAGAGGGGTCTAAGGTTAGTATCAATCAAAAGAATAAGTTGGAACAACTTCGTAAGTTATCTTTGACATAAAAATATAAAGGATCAAAATAAAGCAAATTTTGAATCCCCCAGGACATTTTGATAAACCTTTTCAATTAAATTTTTTTATATATATCGTGCGGAAATTCCTCGTTCATATGATTAGATTCTTTGATAGAAATAAATAACAAAAAGGTATGTTGCTGCCATTTTTGAAAGGCTTAAAAATCAACGAAGTAATGTCTAAACCCAATGATTCAAAAAACAAGATAAAGGCTTCCGGAACAAGGAAAGACTC-TTTTTAATTGTCGCAAAAATTGATTGGGATCAATTCAAATCGATGTTAAATGAGACAAAACAAAGGGTATTTTAGACTGCTCAATAAATGATAAATAATGATTAAAGGATTTTTTTTATTTTGGGCTCCTTGAAACCTATCCAACTTGAGTTATGAGTATACAAATGATTTTTTTGAGGAAAGAGGGGAAAGAAAGGGCTTAATTTTAATTCATTCGAGGATTGAGTATTTTAGAGACTTTTTGCTTGGTCATTCTAATTTATACATACATTTTTTTATTTAAAATTTTAATCATTTTTTCTCGAGCCGTACGAGGAGAAAACTTCCTATACGTTTCCAAGGGGGGTTAAATC------------------------------------------
		</sequence>
		<sequence>
			<taxon idref="S._cryptoneura_14858_06105"/>
			TTCTTATATCCATCATTCTATAATAAAGGATGCTCTTAACTCGACATCTTTTTCTCTGTTTCACTTGAACCCGGGTTGTTGGGGGTGTAATGGAATATGATGGAGCTCGAGTAGAAAGTATTGAGCTATTTCTCAAGGGAGAGGGGTCTAAGGTTAGTATCAATCAAAAGAATAAGTTGGAACAACTTCGTAAGTTATCTTTGACATAAAAATATAAAGGATCAAAATTAAGCAAATTTTGAATCCCCCACGACATTTTGATAAACCTTTTCAATTAAATTTATATATATATATCGTGCGGAAATCCCTCGTTCATATGATTAGATTCTTTGATAGAAATAAATAACAAAAAGGTATGTTGCTGCCATTTTTTAAAGGCTTAAAAATCAACGAAGTAATGTCTAAACCTAATGATTCAAAAAACAAGATAAAGGCTTCCGGAACAAGGAAAGACTC-TTTTTAATTGTCGCAAAAATGGATTGGGATCAATTCAAATCGATGTTAAATGAGACAAAACAAAGGGTATTTTAGACTGCTCAATAAATGATAAATAATGATTAAAGGATTTTTTTTATTTTGGGCTCCTTGAAACCTATCCAACTTGAGTTATGAGTATACAAATGATTTTTTTGAGGAAAGAGGGGAAAGAAAGGGCTTAATTTTAATTCATTCGAGGATTGAGTATTTTAGAGACTTTTTGCTTGGTCATTCTAATTTATACATACATTTTTTTATTTTAAATTTTAATCATTTTTTCTCGAGCCGTACGAGGAGAAAACTTCCTATACGTTTCCAAGGGGGGTTAAATC------------------------------------------
		</sequence>
		<sequence>
			<taxon idref="S._cryptoneura_1115_01753"/>
			-----------------------------------------------------------TTCACTTGAACCCGGGTTGTTGGGGGTGTAATGGAATATGATGGAGCTCGAGTAGAAAGTATTGAGCTATTTCTCAAGGGAGAGGGGTCTAAGGTTAGTATCAATCAAAAGAATAAGTTGGAACAACTTCGTAAGTTATCTTTGACATAAAAATATAAAGGATCAAAATTAAGCAAATTTTGAATCCCCCAGGACATTTTGATAAACCTTTTCAATTAAATTTATATATATATATCGTGCGGAAATCCCTCGTTCATATGATTAGATTCTTTGATAGAAATAAATAACAAAAAGGTATGTTGCTGCCATTTTTTAAAGGCTTAAAAATCAACGAAGTAATGTCTAAACCCAATGATTCAAAAAACAAGATAAAGGCTTCCGGAACAAGGAAAGACTC-TTTTTAATTGTCGCAAAAATGGATTGGGATCAATTCAAATCGATGTTAAATGAGACAAAACAAAGGGTATTTTAGACTGCTCAATAAATGATAAATAATGATTAAAGGATTTTTTTTATTTTGGGCTCCTTGAAACCTATCCAACTTGAGTTATGAGTATACAAATGATTTTTTTGAGGAAAGAGGGGAAAGAAAGGGCTTAATTTTAATTCATTCGAGGATTGAGTATTTTAGAGACTTTTTGCTTGGTCATTCTAATTTATACATACATTTTTTTATTTAAAATTTTAATCA-TTTTTCTCGAGCCGTACGAGGAGAAAACTTCCTATACGTTTCCAAGGGGGGTTAAATCTATCCCAATGAGCCGTCTATCGAATCGTTGCAATGATGTCGA
		</sequence>
		<sequence>
			<taxon idref="S._cryptoneura_14849_06106"/>
			TTCTTATATCCATCATTCTATAATAAAGGATGCTCTTAACTCGACATCTTTTTCTCTGTTTCACTTGAACCCGGGTTGTTGGGGGTGTAATGGAATATGATGGAGCTCGAGTAGAAAGTATTGAGCTATTTCTCAAGGGAGAGGGGTCTAAGGTTAGTATCAATCAAAAGAATAAGTTGGAACAACTTCGTAAGTTATCTTTGACATAAAAATATAAAGGATCAAAATCAAGCAAATTTTGAATCCCCCAGGACATTTTGATAAACCTTTTCAATGAAATTTATATATATATATCGTGCGGAAATCCCTCGTTCATATGATTAGATTCTTTGATAGAAATAAATAACAAAAAGGTATGTTGCTGCCATTTTTGAAAGGCTTAAAAATCAACGAAGTAATGTCTAAACCCAATGATTCAAAAAACAAGATAAAGGCTTCCGGAACAAGGAAAGACTC-TTTTTAATTGTCGCAAAAATGGATTGGGATCAATTCAAATCGATGTTAAATGAGACAAAACAAAGGGTATTTTAGACTGCTCAATAAATGATAAATAATGATTAAAGGA-TTTTTTTATTTTGGGCTCCTTGAAACCTATCCAACTTGAGTTATGAGTATACAAATGATTTTTTTGAGGAAAGAGGGGAAAGAAAGGGCTTAATTTTAATTCATTCGAGGATTGAGTATTTTAGAGACTTTTTGCTTGGTCATTCTAATTTATACATACATTTTTTTATTTAAAATTTTAATCATTTTTTCTCGAGCCGTACGAGGAGAAAACTTCCTATACGTTTCCAAGGGGGGTTAAATC------------------------------------------
		</sequence>
		<sequence>
			<taxon idref="S._salamandra_15345_06107"/>
			TTCTTATATCCATCATTCTATAATAAAGGATGCTCTTAACTCGACATCTTTTTCTCTGTTTCACTTGAACCCGGGTTGTTGGGGGTGTAATGGAATATGATGGAGCTCGAGTAGAAAGTATTGAGCTATTTCTCAAGGGAGAGGGGTCTAAGGTTAGTATCAATCAAAAGAATAAGTTGGAACAACTTCGTAAGTTATCTTTGACATAAAAATATAAAGGATCAAAATCAAGCAAATTTTGAATCCCCCAGGACATTTTGATAAACCTTTTCAATTAAATTTATATATATATATCGTGCGGAAATCCCTCGTTCATATGATTAGATTCTTTGATAGAAATAAATAACAAAAAGGTATGTTGCTGCCATTTTTGAAAGGCTTAAAAATCAACGAAGTAATGTCTAAACCCAATGATTCAAAAAACAAGATAAAGGCTTCCGGAACAAGGAAAGACTC-TTTTTAATTGTCGCAAAAATGGATTGGGATCAATTCAAATCGATGTTAAATGAGACAAAACAAAGGGTATTTTAGACTGCTCAATAAATGATAAATAATGATTAAAGGATTTTTTTTATTTTGGGCTCCTTGAAACCTATCCAACTTGAGTTATGAGTATACAAATGATTTTTTTGAGGAAAGAGGGGAAAGAAAGGGCTTAATTTTAATTCATTCGAGGATTGAGTATTTTAGAGACTTTTTGCTTGGTCATTCTAATTTATACATACATTTTTTTATTTAAAATTTTAATCATTTTTTCTCGAGCCGTACGAGGAGAAAACTTCCTATACGTTTCCAAGGGGGGTTAAATC------------------------------------------
		</sequence>
		<sequence>
			<taxon idref="S._insularis_15372_06108"/>
			TTCTTATATCCATCATTCTATAATAAAGGATGCTCTTAACTCGACATCTTTTTCTCTGTTTCACTTGAACCCGGGTTGTTGGGGGTGTAATGGAATATGATGGAGCTCGAGTAGAAAGTATTGAGCTATTTCTCAAGGGAGAGGGGTCTAAGGTTAGTATCAATCAAAAGAATAAGTTGGAACAACTTCGTAAGTTATCTTTGACATAAAAATATAAAGGATCAAAATCAAGCAAATTTTGAATCCCCCAGGACATTTTGATAAACCTTTTCAATTAAATTTATATATATATATCGTGCGGAAATCCCTCGTTCATATGATTAGATTCTTTGATAGAAATAAATAACAAAAAGGTATGTTGCTGCCATTTTTGAAAGGCTTAAAAATCAACGAAGTAATGTCTAAACCCAATGATTCAAAAAACAAGATAAAGGCTTCCGGAACAAGGAAAGACTC-TTTTTAATTGTCGCAAAAATGGATTGGGATCAATTCAAATCGATGTTAAATGAGACAAAACAAAGGGTATTTTAGACTGCTCAATAAATGATAAATAATGATTAAAGGATTTTTTTTATTTTGGGCTCCTTGAAACCTATCCAACTTGAGTTATGAGTATACAAATGATTTTTTTGAGGAAAGAGGGGAAAGAAAGGGCTTAATTTTAATTCATTCGAGGATTGAGTATTTTAGAGACTTTTTGCTTGGTCATTCTAATTTATACATACATTTTTTTATTTAAAATTTTAATCATTTTTTCTCGAGCCGTACGAGGAGAAAACTTCCTATACGTTTCCAAGGGGGGTTAAATC------------------------------------------
		</sequence>
	</alignment>

	<!-- The sequence alignment (each sequence refers to a taxon above).         -->
	<!-- ntax=9 nchar=5                                                         -->
	<alignment id="alignment2" dataType="binary">
		<sequence>
			<taxon idref="S._cryptoneura_1177_00079"/>
			10000
		</sequence>
		<sequence>
			<taxon idref="S._cryptoneura_15351_06074"/>
			10000
		</sequence>
		<sequence>
			<taxon idref="S._cryptoneura_15352_06075"/>
			10000
		</sequence>
		<sequence>
			<taxon idref="S._cryptoneura_15178_06079"/>
			10000
		</sequence>
		<sequence>
			<taxon idref="S._cryptoneura_14858_06105"/>
			10000
		</sequence>
		<sequence>
			<taxon idref="S._cryptoneura_1115_01753"/>
			10001
		</sequence>
		<sequence>
			<taxon idref="S._cryptoneura_14849_06106"/>
			11000
		</sequence>
		<sequence>
			<taxon idref="S._salamandra_15345_06107"/>
			10000
		</sequence>
		<sequence>
			<taxon idref="S._insularis_15372_06108"/>
			10000
		</sequence>
	</alignment>

	<!-- The unique patterns from 1 to end                                       -->
	<!-- npatterns=47                                                            -->
	<patterns id="rps16_CRY_MA(inscorrected)_DNA.patterns" from="1">
		<alignment idref="alignment1"/>
	</patterns>

	<!-- The unique patterns from 1 to end                                       -->
	<!-- npatterns=4                                                             -->
	<patterns id="rps16_CRY_MA(inscorrected)_INDELS.patterns" from="1">
		<alignment idref="alignment2"/>
	</patterns>

	<!-- A prior assumption that the population size has remained constant       -->
	<!-- throughout the time spanned by the genealogy.                           -->
	<constantSize id="constant" units="substitutions">
		<populationSize>
			<parameter id="constant.popSize" value="1.2" lower="0.0" upper="Infinity"/>
		</populationSize>
	</constantSize>

	<!-- Construct a rough-and-ready UPGMA tree as an starting tree              -->
	<upgmaTree id="startingTree">
		<distanceMatrix correction="JC">
			<patterns>

				<!-- To generate UPGMA starting tree, only use the 1st aligment, which may be 1 of many aligments using this tree.-->
				<alignment idref="alignment1"/>
			</patterns>
		</distanceMatrix>
	</upgmaTree>

	<!-- Generate a tree model                                                   -->
	<treeModel id="treeModel">
		<upgmaTree idref="startingTree"/>
		<rootHeight>
			<parameter id="treeModel.rootHeight"/>
		</rootHeight>
		<nodeHeights internalNodes="true">
			<parameter id="treeModel.internalNodeHeights"/>
		</nodeHeights>
		<nodeHeights internalNodes="true" rootNode="true">
			<parameter id="treeModel.allInternalNodeHeights"/>
		</nodeHeights>
	</treeModel>

	<!-- Generate a coalescent likelihood                                        -->
	<coalescentLikelihood id="coalescent">
		<model>
			<constantSize idref="constant"/>
		</model>
		<populationTree>
			<treeModel idref="treeModel"/>
		</populationTree>
	</coalescentLikelihood>

	<!-- The uncorrelated relaxed clock (Drummond, Ho, Phillips & Rambaut, 2006) -->
	<discretizedBranchRates id="rps16_CRY_MA(inscorrected)_DNA.branchRates">
		<treeModel idref="treeModel"/>
		<distribution>
			<logNormalDistributionModel meanInRealSpace="true">
				<mean>
					<parameter id="rps16_CRY_MA(inscorrected)_DNA.ucld.mean" value="1.0"/>
				</mean>
				<stdev>
					<parameter id="rps16_CRY_MA(inscorrected)_DNA.ucld.stdev" value="0.3333333333333333" lower="0.0" upper="Infinity"/>
				</stdev>
			</logNormalDistributionModel>
		</distribution>
		<rateCategories>
			<parameter id="rps16_CRY_MA(inscorrected)_DNA.branchRates.categories" dimension="18"/>
		</rateCategories>
	</discretizedBranchRates>
	<rateStatistic id="rps16_CRY_MA(inscorrected)_DNA.meanRate" name="rps16_CRY_MA(inscorrected)_DNA.meanRate" mode="mean" internal="true" external="true">
		<treeModel idref="treeModel"/>
		<discretizedBranchRates idref="rps16_CRY_MA(inscorrected)_DNA.branchRates"/>
	</rateStatistic>
	<rateStatistic id="rps16_CRY_MA(inscorrected)_DNA.coefficientOfVariation" name="rps16_CRY_MA(inscorrected)_DNA.coefficientOfVariation" mode="coefficientOfVariation" internal="true" external="true">
		<treeModel idref="treeModel"/>
		<discretizedBranchRates idref="rps16_CRY_MA(inscorrected)_DNA.branchRates"/>
	</rateStatistic>
	<rateCovarianceStatistic id="rps16_CRY_MA(inscorrected)_DNA.covariance" name="rps16_CRY_MA(inscorrected)_DNA.covariance">
		<treeModel idref="treeModel"/>
		<discretizedBranchRates idref="rps16_CRY_MA(inscorrected)_DNA.branchRates"/>
	</rateCovarianceStatistic>

	<!-- The strict clock (Uniform rates across branches)                        -->
	<strictClockBranchRates id="rps16_CRY_MA(inscorrected)_INDELS.branchRates">
		<rate>
			<parameter id="rps16_CRY_MA(inscorrected)_INDELS.clock.rate" value="1.0" lower="0.0" upper="1.0"/>
		</rate>
	</strictClockBranchRates>

	<!-- The HKY substitution model (Hasegawa, Kishino & Yano, 1985)             -->
	<HKYModel id="rps16_CRY_MA(inscorrected)_DNA.hky">
		<frequencies>
			<frequencyModel dataType="nucleotide">
				<frequencies>
					<parameter id="rps16_CRY_MA(inscorrected)_DNA.frequencies" value="0.25 0.25 0.25 0.25"/>
				</frequencies>
			</frequencyModel>
		</frequencies>
		<kappa>
			<parameter id="rps16_CRY_MA(inscorrected)_DNA.kappa" value="2.0" lower="0.0" upper="Infinity"/>
		</kappa>
	</HKYModel>

	<!-- site model                                                              -->
	<siteModel id="rps16_CRY_MA(inscorrected)_DNA.siteModel">
		<substitutionModel>
			<HKYModel idref="rps16_CRY_MA(inscorrected)_DNA.hky"/>
		</substitutionModel>
	</siteModel>

	<!-- The Binary simple model (based on the general substitution model)       -->
	<binarySubstitutionModel id="rps16_CRY_MA(inscorrected)_INDELS.bsimple">
		<frequencies>
			<frequencyModel dataType="binary">
				<frequencies>
					<parameter id="rps16_CRY_MA(inscorrected)_INDELS.frequencies" value="0.5 0.5"/>
				</frequencies>
			</frequencyModel>
		</frequencies>
	</binarySubstitutionModel>

	<!-- site model                                                              -->
	<siteModel id="rps16_CRY_MA(inscorrected)_INDELS.siteModel">
		<substitutionModel>
			<binarySubstitutionModel idref="rps16_CRY_MA(inscorrected)_INDELS.bsimple"/>
		</substitutionModel>
	</siteModel>
	<treeLikelihood id="rps16_CRY_MA(inscorrected)_DNA.treeLikelihood" useAmbiguities="false">
		<patterns idref="rps16_CRY_MA(inscorrected)_DNA.patterns"/>
		<treeModel idref="treeModel"/>
		<siteModel idref="rps16_CRY_MA(inscorrected)_DNA.siteModel"/>
		<discretizedBranchRates idref="rps16_CRY_MA(inscorrected)_DNA.branchRates"/>
	</treeLikelihood>
	<treeLikelihood id="rps16_CRY_MA(inscorrected)_INDELS.treeLikelihood" useAmbiguities="false">
		<patterns idref="rps16_CRY_MA(inscorrected)_INDELS.patterns"/>
		<treeModel idref="treeModel"/>
		<siteModel idref="rps16_CRY_MA(inscorrected)_INDELS.siteModel"/>
		<strictClockBranchRates idref="rps16_CRY_MA(inscorrected)_INDELS.branchRates"/>
	</treeLikelihood>

	<!-- Define operators                                                        -->
	<operators id="operators">
		<scaleOperator scaleFactor="0.75" weight="0.1">
			<parameter idref="rps16_CRY_MA(inscorrected)_DNA.kappa"/>
		</scaleOperator>
		<deltaExchange delta="0.01" weight="0.1">
			<parameter idref="rps16_CRY_MA(inscorrected)_DNA.frequencies"/>
		</deltaExchange>
		<deltaExchange delta="0.01" weight="0.1">
			<parameter idref="rps16_CRY_MA(inscorrected)_INDELS.frequencies"/>
		</deltaExchange>
		<scaleOperator scaleFactor="0.75" weight="3">
			<parameter idref="rps16_CRY_MA(inscorrected)_DNA.ucld.stdev"/>
		</scaleOperator>
		<scaleOperator scaleFactor="0.75" weight="3">
			<parameter idref="rps16_CRY_MA(inscorrected)_INDELS.clock.rate"/>
		</scaleOperator>
		<subtreeSlide size="0.12" gaussian="true" weight="15">
			<treeModel idref="treeModel"/>
		</subtreeSlide>
		<narrowExchange weight="15">
			<treeModel idref="treeModel"/>
		</narrowExchange>
		<wideExchange weight="3">
			<treeModel idref="treeModel"/>
		</wideExchange>
		<wilsonBalding weight="3">
			<treeModel idref="treeModel"/>
		</wilsonBalding>
		<scaleOperator scaleFactor="0.75" weight="3">
			<parameter idref="treeModel.rootHeight"/>
		</scaleOperator>
		<uniformOperator weight="30">
			<parameter idref="treeModel.internalNodeHeights"/>
		</uniformOperator>
		<scaleOperator scaleFactor="0.75" weight="3">
			<parameter idref="constant.popSize"/>
		</scaleOperator>
		<upDownOperator scaleFactor="0.75" weight="3">
			<up>
			</up>
			<down>
				<parameter idref="treeModel.allInternalNodeHeights"/>
			</down>
		</upDownOperator>
		<swapOperator size="1" weight="10" autoOptimize="false">
			<parameter idref="rps16_CRY_MA(inscorrected)_DNA.branchRates.categories"/>
		</swapOperator>
		<randomWalkIntegerOperator windowSize="1" weight="10">
			<parameter idref="rps16_CRY_MA(inscorrected)_DNA.branchRates.categories"/>
		</randomWalkIntegerOperator>
		<uniformIntegerOperator weight="10">
			<parameter idref="rps16_CRY_MA(inscorrected)_DNA.branchRates.categories"/>
		</uniformIntegerOperator>
		<upDownOperator scaleFactor="0.75" weight="3">
			<up>
				<parameter idref="rps16_CRY_MA(inscorrected)_INDELS.clock.rate"/>
			</up>
			<down>
				<parameter idref="treeModel.allInternalNodeHeights"/>
			</down>
		</upDownOperator>
	</operators>

	<!-- Define MCMC                                                             -->
	<mcmc id="mcmc" chainLength="15000000" autoOptimize="true">
		<posterior id="posterior">
			<prior id="prior">
				<logNormalPrior mean="1.0" stdev="1.25" offset="0.0" meanInRealSpace="false">
					<parameter idref="rps16_CRY_MA(inscorrected)_DNA.kappa"/>
				</logNormalPrior>
				<exponentialPrior mean="0.3333333333333333" offset="0.0">
					<parameter idref="rps16_CRY_MA(inscorrected)_DNA.ucld.stdev"/>
				</exponentialPrior>
				<gammaPrior shape="2.0" scale="0.0020" offset="0.0">
					<parameter idref="constant.popSize"/>
				</gammaPrior>
				<coalescentLikelihood idref="coalescent"/>
			</prior>
			<likelihood id="likelihood">
				<treeLikelihood idref="rps16_CRY_MA(inscorrected)_DNA.treeLikelihood"/>
				<treeLikelihood idref="rps16_CRY_MA(inscorrected)_INDELS.treeLikelihood"/>
			</likelihood>
		</posterior>
		<operators idref="operators"/>

		<!-- write log to screen                                                     -->
		<log id="screenLog" logEvery="1000">
			<column label="Posterior" dp="4" width="12">
				<posterior idref="posterior"/>
			</column>
			<column label="Prior" dp="4" width="12">
				<prior idref="prior"/>
			</column>
			<column label="Likelihood" dp="4" width="12">
				<likelihood idref="likelihood"/>
			</column>
			<column label="rootHeight" sf="6" width="12">
				<parameter idref="treeModel.rootHeight"/>
			</column>
			<column label="rps16_CRY_MA(inscorrected)_DNA.ucld.mean" sf="6" width="12">
				<parameter idref="rps16_CRY_MA(inscorrected)_DNA.ucld.mean"/>
			</column>
			<column label="rps16_CRY_MA(inscorrected)_INDELS.clock.rate" sf="6" width="12">
				<parameter idref="rps16_CRY_MA(inscorrected)_INDELS.clock.rate"/>
			</column>
		</log>

		<!-- write log to file                                                       -->
		<log id="fileLog" logEvery="1000" fileName="rps16_CRY_DNA_relax.log" overwrite="false">
			<posterior idref="posterior"/>
			<prior idref="prior"/>
			<likelihood idref="likelihood"/>
			<parameter idref="treeModel.rootHeight"/>
			<parameter idref="constant.popSize"/>
			<parameter idref="rps16_CRY_MA(inscorrected)_DNA.kappa"/>
			<parameter idref="rps16_CRY_MA(inscorrected)_DNA.frequencies"/>
			<parameter idref="rps16_CRY_MA(inscorrected)_DNA.ucld.mean"/>
			<parameter idref="rps16_CRY_MA(inscorrected)_DNA.ucld.stdev"/>
			<parameter idref="rps16_CRY_MA(inscorrected)_INDELS.clock.rate"/>
			<rateStatistic idref="rps16_CRY_MA(inscorrected)_DNA.meanRate"/>
			<rateStatistic idref="rps16_CRY_MA(inscorrected)_DNA.coefficientOfVariation"/>
			<rateCovarianceStatistic idref="rps16_CRY_MA(inscorrected)_DNA.covariance"/>
			<treeLikelihood idref="rps16_CRY_MA(inscorrected)_DNA.treeLikelihood"/>
			<treeLikelihood idref="rps16_CRY_MA(inscorrected)_INDELS.treeLikelihood"/>
			<coalescentLikelihood idref="coalescent"/>
		</log>

		<!-- write tree log to file                                                  -->
		<logTree id="treeFileLog" logEvery="1000" nexusFormat="true" fileName="rps16_CRY_Relax_DNA.trees" sortTranslationTable="true">
			<treeModel idref="treeModel"/>
			<discretizedBranchRates idref="rps16_CRY_MA(inscorrected)_DNA.branchRates"/>
			<strictClockBranchRates idref="rps16_CRY_MA(inscorrected)_INDELS.branchRates"/>
			<posterior idref="posterior"/>
		</logTree>
	</mcmc>
	<report>
		<property name="timer">
			<mcmc idref="mcmc"/>
		</property>
	</report>
    <marginalLikelihoodEstimator chainLength="15000000" pathSteps="100" pathScheme="betaquantile" alpha="0.30">
    	<samplers>
	    <mcmc idref="mcmc"/>
	</samplers>
        <pathLikelihood id="pathLikelihood">
            <source>
                <posterior idref="posterior"/>
            </source>
            <destination>
                <prior idref="prior"/>
            </destination>
        </pathLikelihood>
        <log id="crypt_rps16_Cc_relax" logEvery="1000" fileName="MLrps16_Cc_relax.log">
            <pathLikelihood idref="pathLikelihood"/>
        </log>
    </marginalLikelihoodEstimator>
</beast>
