# Supplementary material for: Marginal Likelihood Estimate Comparisons to Obtain Optimal Species Delimitations in Silene sect. Cryptoneurae (Caryophyllaceae)
Source: PLoS One. 2014 Sep 12;9(9):e106990. doi: 10.1371/journal.pone.0106990 (PMC4162574; doi:10.1371/journal.pone.0106990)
Supplement: File S3 — Maximum clade credibility gene trees with posteriors clades, in NEXUS format. (ZIP) [file pone.0106990.s003.zip]

Archive with 13 entries (12 files):
- AnnotatedEST04_CcStrict.tre
- __MACOSX/
- __MACOSX/._AnnotatedEST04_CcStrict.tre
- AnnotatedEST14_CcStrict.tre
- __MACOSX/._AnnotatedEST14_CcStrict.tre
- AnnotatedEST24_CcStrict.tre
- __MACOSX/._AnnotatedEST24_CcStrict.tre
- AnnotatedRPA2_Ccrelax.tre
- __MACOSX/._AnnotatedRPA2_Ccrelax.tre
- AnnotatedRPB2_CcStrict.tre
- __MACOSX/._AnnotatedRPB2_CcStrict.tre
- Annotatedrps16_CcStrict.tre
- __MACOSX/._Annotatedrps16_CcStrict.tre
