# Supplementary material for: Marginal Likelihood Estimate Comparisons to Obtain Optimal Species Delimitations in Silene sect. Cryptoneurae (Caryophyllaceae)
Source: PLoS One. 2014 Sep 12;9(9):e106990. doi: 10.1371/journal.pone.0106990 (PMC4162574; doi:10.1371/journal.pone.0106990)
Supplement: File S3 — Maximum clade credibility gene trees with posteriors clades, in NEXUS format. (ZIP) [file pone.0106990.s003.zip › AnnotatedEST04_CcStrict.tre]

#NEXUS

Begin taxa;
	Dimensions ntax=8;
	Taxlabels
		'S._cryptoneura_14849_05848'
		'S._cryptoneura_14858_05847'
		'S._cryptoneura_14858_06048'
		'S._cryptoneura_15178_05825'
		'S._cryptoneura_15178_06021'
		'S._cryptoneura_15351_05820'
		'S._cryptoneura_15352_05821'
		'S._salamandra_15345_05849'
		;
End;

Begin trees;
	Translate
		1 'S._cryptoneura_14849_05848',
		2 'S._cryptoneura_14858_05847',
		3 'S._cryptoneura_14858_06048',
		4 'S._cryptoneura_15178_05825',
		5 'S._cryptoneura_15178_06021',
		6 'S._cryptoneura_15351_05820',
		7 'S._cryptoneura_15352_05821',
		8 'S._salamandra_15345_05849'
		;
tree TREE1 = [&R] ((5[&rate_range={0.09021401777601042,0.9999953348351034},height_95%_HPD={0.0,3.469446951953614E-18},length_range={5.309977417276068E-4,0.012625374949421314},height_median=0.0,length_95%_HPD={0.0012789439300560886,0.0069576637419296325},height=9.093774832401934E-19,rate=0.7937660562483455,height_range={0.0,6.938893903907228E-18},rate_median=0.8349636384357598,length=0.00395064771759804,length_median=0.003739405392179804,rate_95%_HPD={0.460667376192105,0.9999953348351034}]:0.003955490298905879,(4[&rate_range={0.09021401777601042,0.9999953348351034},height_95%_HPD={0.0,3.469446951953614E-18},length_range={7.89597484306858E-6,0.006140952484865372},height_median=0.0,length_95%_HPD={6.441073180464885E-5,0.0022910745698385515},height=9.105981241572945E-19,rate=0.7937660562483455,height_range={0.0,6.938893903907228E-18},rate_median=0.8349636384357598,length=0.001011847797854919,length_median=8.769050569050924E-4,rate_95%_HPD={0.460667376192105,0.9999953348351034}]:0.0010617401483944981,(7[&rate_range={0.09021401777601042,0.9999953348351034},height_95%_HPD={0.0,3.469446951953614E-18},length_range={1.6423001216501553E-8,0.005845278260512989},height_median=0.0,length_95%_HPD={1.6423001216501553E-8,0.001044257446988617},height=9.168298172603886E-19,rate=0.7937660562483455,height_range={0.0,6.938893903907228E-18},rate_median=0.8349636384357598,length=3.2380308723538857E-4,length_median=2.043037027613075E-4,rate_95%_HPD={0.460667376192105,0.9999953348351034}]:2.64652691319965E-4,6[&rate_range={0.09021401777601042,0.9999953348351034},height_95%_HPD={0.0,3.469446951953614E-18},length_range={1.6423001216501553E-8,0.004006818992410287},height_median=0.0,length_95%_HPD={1.8799414481018395E-8,0.0010372653309348085},height=9.202990072353072E-19,rate=0.7937660562483455,height_range={0.0,6.938893903907228E-18},rate_median=0.8349636384357598,length=3.198803057907105E-4,length_median=2.0386027638492614E-4,rate_95%_HPD={0.460667376192105,0.9999953348351034}]:2.64652691319965E-4)[&height_95%_HPD={1.6423001217638622E-8,8.068883894812827E-4},length_range={1.854582300468287E-7,0.006161629258389494},length_95%_HPD={2.663162168066327E-7,0.0019881127135095065},height_range={1.6423001217638622E-8,0.0029443954114257292},rate_95%_HPD={0.45696216664200606,0.9999953348351034},rate_range={0.09021401777601042,0.9999953348351034},height_median=1.7732700254045365E-4,rate=0.7930574574692504,height=2.6465269131996594E-4,posterior=0.8845270720687356,rate_median=0.8350859071379948,length=8.156328885029903E-4,length_median=6.753524000759485E-4]:7.970874570745331E-4)[&height_95%_HPD={9.263407085738189E-5,0.002324673696186604},length_range={9.055823629020346E-5,0.012365172680000485},length_95%_HPD={4.264600008115556E-4,0.005701313441349729},height_range={2.8214704655917314E-5,0.0058452782605129885},rate_95%_HPD={0.460667376192105,0.9999953348351034},rate_range={0.09021401777601042,0.9999953348351034},height_median=9.242162496216656E-4,rate=0.7936808145305262,height=0.001061740148394499,posterior=0.9951114732242056,rate_median=0.8348551409053477,length=0.0028995197716283534,length_median=0.0026796092660033846]:0.0028937501505113808)[&height_95%_HPD={0.001319000041919028,0.006957663741929635},length_range={0.0019365920849021417,0.02664075828786857},length_95%_HPD={0.006610105442817404,0.018823471615220994},height_range={6.861254012489725E-4,0.012625374949421318},rate_95%_HPD={0.460667376192105,0.9999953348351034},rate_range={0.09021401777601042,0.9999953348351034},height_median=0.003741054765384213,rate=0.7937660562483455,height=0.00395549029890588,posterior=1.0,rate_median=0.8349636384357598,length=0.012429833113165922,length_median=0.0122387502957901]:0.012429833113165948,(8[&rate_range={0.09021401777601042,0.9999953348351034},height_95%_HPD={0.0,3.469446951953614E-18},length_range={5.898133857607787E-4,0.01287087561678848},height_median=0.0,length_95%_HPD={0.001440901359220438,0.006898749763548278},height=9.156091763432878E-19,rate=0.7937660562483455,height_range={0.0,6.938893903907228E-18},rate_median=0.8349636384357598,length=0.003970546779223179,length_median=0.003772434440729013,rate_95%_HPD={0.460667376192105,0.9999953348351034}]:0.003970561115734855,((2[&rate_range={0.09021401777601042,0.9999953348351034},height_95%_HPD={0.0,3.469446951953614E-18},length_range={5.536796251774328E-9,0.004407688803236455},height_median=0.0,length_95%_HPD={5.536796251774328E-9,0.0015493339723971794},height=9.083495750994768E-19,rate=0.7937660562483455,height_range={0.0,1.0408340855860843E-17},rate_median=0.8349636384357598,length=5.559765337643859E-4,length_median=4.2087205264350845E-4,rate_95%_HPD={0.460667376192105,0.9999953348351034}]:4.134465612485194E-4,3[&rate_range={0.09021401777601042,0.9999953348351034},height_95%_HPD={0.0,3.469446951953614E-18},length_range={5.536796251774328E-9,0.00435783883816405},height_median=0.0,length_95%_HPD={5.536796251774328E-9,0.0015698279480921599},height=9.106623684160892E-19,rate=0.7937660562483455,height_range={0.0,1.0408340855860843E-17},rate_median=0.8349636384357598,length=5.589213801892574E-4,length_median=4.239777109173168E-4,rate_95%_HPD={0.460667376192105,0.9999953348351034}]:4.134465612485194E-4)[&height_95%_HPD={1.3601058791896936E-7,0.0011979494853289335},length_range={3.7204512533576227E-7,0.005468240542189959},length_95%_HPD={3.7204512533576227E-7,0.0022944937579242575},height_range={5.536796252383902E-9,0.003124775303773711},rate_95%_HPD={0.454836864267809,0.9999953348351034},rate_range={0.09461381946499647,0.9999953348351034},height_median=3.020664436722692E-4,rate=0.7917098800605482,height=4.134465612485203E-4,posterior=0.7364639656321754,rate_median=0.8339703361615093,length=9.440452840431803E-4,length_median=7.99586585082992E-4]:8.927136666852088E-4,1[&rate_range={0.09021401777601042,0.9999953348351034},height_95%_HPD={0.0,3.469446951953614E-18},length_range={2.0080611105039443E-5,0.006576113871221105},height_median=0.0,length_95%_HPD={1.0545940946919082E-4,0.002585950270709461},height=9.000620657149495E-19,rate=0.7937660562483455,height_range={0.0,1.0408340855860843E-17},rate_median=0.8349636384357598,length=0.0011990539920143162,length_median=0.0010648783085588696,rate_95%_HPD={0.460667376192105,0.9999953348351034}]:0.0013061602279337283)[&height_95%_HPD={1.9291476287620728E-4,0.002679746118921151},length_range={6.418111795430514E-5,0.010239867881599729},length_95%_HPD={4.2331411522523055E-4,0.0053540105887536805},height_range={5.562597726561577E-5,0.006576113871221105},rate_95%_HPD={0.46072483562880556,0.9999953348351034},rate_range={0.09021401777601042,0.9999953348351034},height_median=0.0011803229942109854,rate=0.7937954684779417,height=0.0013061602279337292,posterior=0.999925931412488,rate_median=0.8349682277602026,length=0.002664418212755174,length_median=0.0024528032764197737]:0.002664400887801127)[&height_95%_HPD={0.0014409013592204378,0.006898749763548278},length_range={0.0032779654885672672,0.026909547297357346},length_95%_HPD={0.006879601736351375,0.018825671776356814},height_range={5.898133857607808E-4,0.012870875616788478},rate_95%_HPD={0.460667376192105,0.9999953348351034},rate_range={0.09021401777601042,0.9999953348351034},height_median=0.003772434440729014,rate=0.7937660562483455,height=0.003970561115734856,posterior=1.0,rate_median=0.8349636384357598,length=0.012414762296336987,length_median=0.012219211411040798]:0.012414762296336972)[&height_95%_HPD={0.01052557705788365,0.02272992659042989},height_median=0.01617528851224128,height=0.01638532341207183,posterior=1.0,height_range={0.007362883232746486,0.03258314918740645},length=0.0];
End;
