# Supplementary material for: Marginal Likelihood Estimate Comparisons to Obtain Optimal Species Delimitations in Silene sect. Cryptoneurae (Caryophyllaceae)
Source: PLoS One. 2014 Sep 12;9(9):e106990. doi: 10.1371/journal.pone.0106990 (PMC4162574; doi:10.1371/journal.pone.0106990)
Supplement: File S3 — Maximum clade credibility gene trees with posteriors clades, in NEXUS format. (ZIP) [file pone.0106990.s003.zip › AnnotatedEST14_CcStrict.tre]

#NEXUS

Begin taxa;
	Dimensions ntax=8;
	Taxlabels
		'S._cryptoneura_14849_05898'
		'S._cryptoneura_14858_05897'
		'S._cryptoneura_14858_05949'
		'S._cryptoneura_15178_06172'
		'S._cryptoneura_15351_05869'
		'S._cryptoneura_15352_05870'
		'S._insularis_15372_05900'
		'S._salamandra_15345_05899'
		;
End;

Begin trees;
	Translate
		1 'S._cryptoneura_14849_05898',
		2 'S._cryptoneura_14858_05897',
		3 'S._cryptoneura_14858_05949',
		4 'S._cryptoneura_15178_06172',
		5 'S._cryptoneura_15351_05869',
		6 'S._cryptoneura_15352_05870',
		7 'S._insularis_15372_05900',
		8 'S._salamandra_15345_05899'
		;
tree TREE1 = [&R] (((4[&rate_range={0.4335000395618748,0.9999935835279546},height_95%_HPD={0.0,3.469446951953614E-18},length_range={4.318748930507863E-4,0.00983744480476556},height_median=0.0,length_95%_HPD={0.0011584014877184159,0.0059265702633296505},height=1.205607760542951E-18,rate=0.9251873474000917,height_range={0.0,1.3877787807814457E-17},rate_median=0.9458749724273584,length=0.0033983705509687263,length_median=0.003270306525777673,rate_95%_HPD={0.7850071880601257,0.9999935835279546}]:0.0028264262177814694,6[&rate_range={0.4335000395618748,0.9999935835279546},height_95%_HPD={0.0,3.469446951953614E-18},length_range={4.318748930507863E-4,0.008703737142238483},height_median=0.0,length_95%_HPD={0.0012324017191228589,0.005561510394126905},height=1.2221827793120058E-18,rate=0.9251873474000917,height_range={0.0,1.3877787807814457E-17},rate_median=0.9458749724273584,length=0.003268238938114696,length_median=0.0031656755518717143,rate_95%_HPD={0.7850071880601257,0.9999935835279546}]:0.0028264262177814694)[&height_95%_HPD={9.372065080873494E-4,0.004637239544502212},length_range={5.1618957233601215E-9,0.0070541397438275534},length_95%_HPD={5.1618957233601215E-9,0.0033098971597079123},height_range={4.3187489305078486E-4,0.007951816142865178},rate_95%_HPD={0.7903498289058001,0.9999935835279546},rate_range={0.4335000395618748,0.9999935835279546},height_median=0.002761010407117636,rate=0.9259137025056197,height=0.0028264262177814707,posterior=0.3725649951855418,rate_median=0.9464741718581842,length=0.001310978662392652,length_median=0.0011156106585215452]:0.0013617488500621009,5[&rate_range={0.4335000395618748,0.9999935835279546},height_95%_HPD={0.0,3.469446951953614E-18},length_range={5.536358966837206E-4,0.009284883116205712},height_median=0.0,length_95%_HPD={0.0013888769697222728,0.005709723398114542},height=1.2224397563471848E-18,rate=0.9251873474000917,height_range={0.0,1.3877787807814457E-17},rate_median=0.9458749724273584,length=0.003455283939325171,length_median=0.003340867087908042,rate_95%_HPD={0.7850071880601257,0.9999935835279546}]:0.004188175067843571)[&height_95%_HPD={0.0020395275781525998,0.006404050378219915},length_range={0.007878020259237437,0.04180655803219689},length_95%_HPD={0.01176492398619906,0.027370190027427157},height_range={0.001319140441404982,0.009837444804765567},rate_95%_HPD={0.7850071880601257,0.9999935835279546},rate_range={0.4335000395618748,0.9999935835279546},height_median=0.004078433096825589,rate=0.9251873474000917,height=0.004188175067843572,posterior=1.0,rate_median=0.9458749724273584,length=0.01943105064660766,length_median=0.019191651501675233]:0.01945011481191771,((((8[&rate_range={0.4335000395618748,0.9999935835279546},height_95%_HPD={0.0,3.469446951953614E-18},length_range={6.013898053169969E-6,0.0058254924737042735},height_median=0.0,length_95%_HPD={4.382580560735379E-5,0.00220458300041528},height=1.2086914849651007E-18,rate=0.9251873474000917,height_range={0.0,1.3877787807814457E-17},rate_median=0.9458749724273584,length=0.001003634210659016,length_median=8.887778588910591E-4,rate_95%_HPD={0.7850071880601257,0.9999935835279546}]:7.603974557774168E-4,3[&rate_range={0.4335000395618748,0.9999935835279546},height_95%_HPD={0.0,3.469446951953614E-18},length_range={6.013898053169969E-6,0.004576513704607278},height_median=0.0,length_95%_HPD={4.30025779914787E-5,0.002031690633555642},height=1.203808921296697E-18,rate=0.9251873474000917,height_range={0.0,1.0408340855860843E-17},rate_median=0.9458749724273584,length=9.290467870350648E-4,length_median=8.215082830020658E-4,rate_95%_HPD={0.7850071880601257,0.9999935835279546}]:7.603974557774168E-4)[&height_95%_HPD={4.030348131312325E-5,0.001699753761523131},length_range={5.736709627734288E-9,0.0051703916261393095},length_95%_HPD={5.736709627734288E-9,0.001824026496159653},height_range={6.013898053169181E-6,0.0039961085384842485},rate_95%_HPD={0.7840363245995798,0.9999935835279546},rate_range={0.4335000395618748,0.9999935835279546},height_median=6.679268050315927E-4,rate=0.9254526353808696,height=7.60397455777418E-4,posterior=0.5051477668320865,rate_median=0.9464484009494515,length=6.857016507322378E-4,length_median=5.312517611190731E-4]:6.200891238615896E-4,7[&rate_range={0.4335000395618748,0.9999935835279546},height_95%_HPD={0.0,3.469446951953614E-18},length_range={5.001508187932982E-5,0.006116810283562641},height_median=0.0,length_95%_HPD={1.613151251048532E-4,0.002598668097204788},height=1.1905746039849711E-18,rate=0.9251873474000917,height_range={0.0,1.3877787807814457E-17},rate_median=0.9458749724273584,length=0.001235194286246749,length_median=0.0011094350440962345,rate_95%_HPD={0.7850071880601257,0.9999935835279546}]:0.0013804865796390065)[&height_95%_HPD={2.657738326743257E-4,0.002612589132727626},length_range={7.838548964486311E-7,0.0068046090538896285},length_95%_HPD={8.834823156275012E-6,0.0027493871252734802},height_range={1.130703532161853E-4,0.005825492473704275},rate_95%_HPD={0.7847486077532819,0.9999935835279546},rate_range={0.4335000395618748,0.9999935835279546},height_median=0.0012783805656495228,rate=0.9251782245761305,height=0.0013804865796390076,posterior=0.916006221761351,rate_median=0.9459142590738463,length=0.0011701019740631437,length_median=9.922164328388617E-4]:0.0011480058122593328,2[&rate_range={0.4335000395618748,0.9999935835279546},height_95%_HPD={0.0,3.469446951953614E-18},length_range={1.633408544606163E-4,0.00887810093577828},height_median=0.0,length_95%_HPD={6.704460688589375E-4,0.004592807992815279},height=1.2099763701409963E-18,rate=0.9251873474000917,height_range={0.0,1.3877787807814457E-17},rate_median=0.9458749724273584,length=0.0024567793244664898,length_median=0.0023184177052169236,rate_95%_HPD={0.7850071880601257,0.9999935835279546}]:0.002528492391898339)[&height_95%_HPD={8.551502737505004E-4,0.004591411848049769},length_range={0.002782247184814669,0.02694991075759556},length_95%_HPD={0.005159878182854003,0.016241369871527616},height_range={2.490975660388098E-4,0.00887810093577828},rate_95%_HPD={0.7850071880601257,0.9999935835279546},rate_range={0.4335000395618748,0.9999935835279546},height_median=0.002382375519521373,rate=0.9251873474000917,height=0.0025284923918983404,posterior=1.0,rate_median=0.9458749724273584,length=0.010509953962175583,length_median=0.010222015415281635]:0.010452255155593827,1[&rate_range={0.4335000395618748,0.9999935835279546},height_95%_HPD={0.0,3.469446951953614E-18},length_range={0.0044791293197316935,0.02792646603256418},height_median=0.0,length_95%_HPD={0.007459106894525518,0.019119417476169975},height=1.2013676394624952E-18,rate=0.9251873474000917,height_range={0.0,6.938893903907228E-18},rate_median=0.9458749724273584,length=0.01302424916171504,length_median=0.012779560797172589,rate_95%_HPD={0.7850071880601257,0.9999935835279546}]:0.012980747547492165)[&height_95%_HPD={0.0074819242099543395,0.018999960835588286},length_range={9.705598058889348E-6,0.0358416715155573},length_95%_HPD={0.0027577223852406317,0.01843851331497281},height_range={0.004479129319731694,0.02792646603256418},rate_95%_HPD={0.7850071880601257,0.9999935835279546},rate_range={0.4335000395618748,0.9999935835279546},height_median=0.012749753384333847,rate=0.9251522983843233,height=0.012980747547492167,posterior=0.9924450040737723,rate_median=0.9457771452321516,length=0.010678082912112755,length_median=0.0104747863981332]:0.010657542332269114)[&height_95%_HPD={0.01582199863407637,0.03164741821168149},height_median=0.023365101829240256,height=0.02363828987976128,posterior=1.0,height_range={0.011577683772919218,0.04537373974679064},length=0.0];
End;
