# Supplementary material for: Marginal Likelihood Estimate Comparisons to Obtain Optimal Species Delimitations in Silene sect. Cryptoneurae (Caryophyllaceae)
Source: PLoS One. 2014 Sep 12;9(9):e106990. doi: 10.1371/journal.pone.0106990 (PMC4162574; doi:10.1371/journal.pone.0106990)
Supplement: File S3 — Maximum clade credibility gene trees with posteriors clades, in NEXUS format. (ZIP) [file pone.0106990.s003.zip › AnnotatedEST24_CcStrict.tre]

#NEXUS

Begin taxa;
	Dimensions ntax=6;
	Taxlabels
		'S._cryptoneura_14849_06183'
		'S._cryptoneura_14858_05747'
		'S._cryptoneura_15351_05969'
		'S._cryptoneura_15352_05970'
		'S._insularis_15372_06182'
		'S._salamandra_15345_06181'
		;
End;

Begin trees;
	Translate
		1 'S._cryptoneura_14849_06183',
		2 'S._cryptoneura_14858_05747',
		3 'S._cryptoneura_15351_05969',
		4 'S._cryptoneura_15352_05970',
		5 'S._insularis_15372_06182',
		6 'S._salamandra_15345_06181'
		;
tree TREE1 = [&R] ((4[&rate_range={0.13946281043423858,0.9999635926206714},height_95%_HPD={0.0,3.469446951953614E-18},length_range={0.015079888358010166,0.0516166316008876},height_median=0.0,length_95%_HPD={0.01988362385453802,0.0387853512028352},height=3.7628868247279524E-19,rate=0.8160386013740563,height_range={0.0,6.938893903907228E-18},rate_median=0.8535182025987323,length=0.029117090567219856,length_median=0.028898074007779342,rate_95%_HPD={0.5143184499587625,0.9999635926206714}]:0.02800577479439534,3[&rate_range={0.13946281043423858,0.9999635926206714},height_95%_HPD={0.0,3.469446951953614E-18},length_range={0.015079888358010166,0.05252526309670467},height_median=0.0,length_95%_HPD={0.01978103380166159,0.038471308815950706},height=3.7628868247279524E-19,rate=0.8160386013740563,height_range={0.0,6.938893903907228E-18},rate_median=0.8535182025987323,length=0.02907538205047565,length_median=0.028879215526652128,rate_95%_HPD={0.5143184499587625,0.9999635926206714}]:0.02800577479439534)[&height_95%_HPD={0.01985591817087803,0.03701472140298343},length_range={5.383382180368379E-6,0.026171787895773853},length_95%_HPD={5.383382180368379E-6,0.013401592244378934},height_range={0.015079888358010166,0.048982826413493434},rate_95%_HPD={0.5124261852612896,0.9999520459063387},rate_range={0.13946281043423858,0.9999520459063387},height_median=0.02782011428973514,rate=0.8164642084245486,height=0.02800577479439534,posterior=0.7933184331255146,rate_median=0.8535784167056212,length=0.006750797376392526,length_median=0.006373066897264584]:0.006765650510355152,(((1[&rate_range={0.13946281043423858,0.9999635926206714},height_95%_HPD={0.0,3.469446951953614E-18},length_range={0.002113459805405655,0.014834696267824223},height_median=0.0,length_95%_HPD={0.003199897787483679,0.010035751681345498},height=3.652693826606852E-19,rate=0.8160386013740563,height_range={0.0,6.938893903907228E-18},rate_median=0.8535182025987323,length=0.006509682783295472,length_median=0.006357702802866355,rate_95%_HPD={0.5143184499587625,0.9999635926206714}]:0.006509682783295475,2[&rate_range={0.13946281043423858,0.9999635926206714},height_95%_HPD={0.0,3.469446951953614E-18},length_range={0.002113459805405655,0.014834696267824223},height_median=0.0,length_95%_HPD={0.003199897787483679,0.010035751681345498},height=3.652693826606852E-19,rate=0.8160386013740563,height_range={0.0,6.938893903907228E-18},rate_median=0.8535182025987323,length=0.006509682783295472,length_median=0.006357702802866355,rate_95%_HPD={0.5143184499587625,0.9999635926206714}]:0.006509682783295475)[&height_95%_HPD={0.0031998977874836826,0.010035751681345496},length_range={1.6235215438639532E-4,0.016083198846803808},length_95%_HPD={0.001576822828777174,0.009630160457089518},height_range={0.002113459805405657,0.014834696267824223},rate_95%_HPD={0.5143184499587625,0.9999635926206714},rate_range={0.13946281043423858,0.9999635926206714},height_median=0.0063577028028663565,rate=0.8160386013740563,height=0.006509682783295475,posterior=1.0,rate_median=0.8535182025987323,length=0.0053264678179698885,length_median=0.005112031564182444]:0.005321096003769522,5[&rate_range={0.13946281043423858,0.9999635926206714},height_95%_HPD={0.0,3.469446951953614E-18},length_range={0.004783617718159768,0.02896772760302259},height_median=0.0,length_95%_HPD={0.007494893976772633,0.01633654195167432},height=3.620044049385785E-19,rate=0.8160386013740563,height_range={0.0,6.938893903907228E-18},rate_median=0.8535182025987323,length=0.011871927269280843,length_median=0.01170149452497398,rate_95%_HPD={0.5143184499587625,0.9999635926206714}]:0.011830778787064997)[&height_95%_HPD={0.007660815431519124,0.016343672649903336},length_range={2.3823081619979078E-4,0.016902837944308705},length_95%_HPD={0.0013719653079566803,0.009585219379671007},height_range={0.004783617718159772,0.023656099951692516},rate_95%_HPD={0.5146409820346688,0.9999635926206714},rate_range={0.13946281043423858,0.9999635926206714},height_median=0.011679718331797654,rate=0.816177848365299,height=0.011830778787064997,posterior=0.9917656746265145,rate_median=0.8535182025987323,length=0.005186904541716044,length_median=0.004863913586591235]:0.005185546967321788,6[&rate_range={0.13946281043423858,0.9999635926206714},height_95%_HPD={0.0,3.469446951953614E-18},length_range={0.007124172064806342,0.0336842744877259},height_median=0.0,length_95%_HPD={0.011355085683361809,0.02322173552744947},height=3.7628868247279524E-19,rate=0.8160386013740563,height_range={0.0,6.938893903907228E-18},rate_median=0.8535182025987323,length=0.016980139880236292,length_median=0.016738949296659575,rate_95%_HPD={0.5143184499587625,0.9999635926206714}]:0.017016325754386784)[&height_95%_HPD={0.011414050286846547,0.023174456670784334},length_range={0.0019786601687397758,0.03303195825845118},length_95%_HPD={0.009405156637107094,0.0253332995115089},height_range={0.007124172064806342,0.0336842744877259},rate_95%_HPD={0.5143184499587625,0.9999635926206714},rate_range={0.13946281043423858,0.9999635926206714},height_median=0.016757022824642403,rate=0.8160386013740563,height=0.017016325754386784,posterior=1.0,rate_median=0.8535182025987323,length=0.017115785552533343,length_median=0.016903061260085662]:0.017755099550363706)[&height_95%_HPD={0.0264563873638844,0.042865872596659194},height_median=0.034525806409428164,height=0.03477142530475049,posterior=1.0,height_range={0.022206719347469286,0.053219586567323944},length=0.0];
End;
