# Supplementary material for: Marginal Likelihood Estimate Comparisons to Obtain Optimal Species Delimitations in Silene sect. Cryptoneurae (Caryophyllaceae)
Source: PLoS One. 2014 Sep 12;9(9):e106990. doi: 10.1371/journal.pone.0106990 (PMC4162574; doi:10.1371/journal.pone.0106990)
Supplement: File S3 — Maximum clade credibility gene trees with posteriors clades, in NEXUS format. (ZIP) [file pone.0106990.s003.zip › AnnotatedRPA2_Ccrelax.tre]

#NEXUS

Begin taxa;
	Dimensions ntax=13;
	Taxlabels
		'S._cryptoneura_1115_04892'
		'S._cryptoneura_14849_05312'
		'S._cryptoneura_14849_05313'
		'S._cryptoneura_14858_05277'
		'S._cryptoneura_14858_05311'
		'S._cryptoneura_15351_05484'
		'S._cryptoneura_15351_05485'
		'S._cryptoneura_15352_05011'
		'S._insularis_15372_05578'
		'S._insularis_15372_05579'
		'S._salamandra_15345_05576'
		'S._salamandra_15345_05577'
		'S._salamandra_2410_04894'
		;
End;

Begin trees;
	Translate
		1 'S._cryptoneura_1115_04892',
		2 'S._cryptoneura_14849_05312',
		3 'S._cryptoneura_14849_05313',
		4 'S._cryptoneura_14858_05277',
		5 'S._cryptoneura_14858_05311',
		6 'S._cryptoneura_15351_05484',
		7 'S._cryptoneura_15351_05485',
		8 'S._cryptoneura_15352_05011',
		9 'S._insularis_15372_05578',
		10 'S._insularis_15372_05579',
		11 'S._salamandra_15345_05576',
		12 'S._salamandra_15345_05577',
		13 'S._salamandra_2410_04894'
		;
tree TREE1 = [&R] (((6[&rate_range={0.5813474887066306,0.9999974845478099},height_95%_HPD={0.0,2.7755575615628914E-17},length_range={4.8632140599169155E-4,0.11197948899881871},height_median=0.0,length_95%_HPD={0.001058027810124083,0.02793103209556166},height=7.645066796579514E-18,rate=0.9384347110312872,height_range={0.0,1.1102230246251565E-16},rate_median=0.955601291782321,length=0.011911006251492589,length_median=0.00983459993475436,rate_95%_HPD={0.8216430303298496,0.9999974845478099}]:0.009902895446594373,7[&rate_range={0.5813474887066306,0.9999974845478099},height_95%_HPD={0.0,2.7755575615628914E-17},length_range={4.8632140599169155E-4,0.09194584296675691},height_median=0.0,length_95%_HPD={0.001358821183388624,0.026996831174050162},height=7.658686579444008E-18,rate=0.9384347110312872,height_range={0.0,1.1102230246251565E-16},rate_median=0.955601291782321,length=0.011581867238569455,length_median=0.009620774885910927,rate_95%_HPD={0.8216430303298496,0.9999974845478099}]:0.009902895446594373)[&height_95%_HPD={0.0010537108431732944,0.022309602892170516},length_range={6.387956902565925E-7,0.10202451507963235},length_95%_HPD={6.387956902565925E-7,0.028560188851063473},height_range={4.8632140599168955E-4,0.06983136136890213},rate_95%_HPD={0.8201785667849012,0.999977243232426},rate_range={0.5813474887066306,0.999977243232426},height_median=0.008347964637646713,rate=0.9378804614944614,height=0.00990289544659438,posterior=0.6493593067180209,rate_median=0.9551122781978231,length=0.009682752097224578,length_median=0.00672927054163636]:0.009125822603860525,8[&rate_range={0.5813474887066306,0.9999974845478099},height_95%_HPD={0.0,2.7755575615628914E-17},length_range={8.972601380760596E-4,0.12414327190219981},height_median=0.0,length_95%_HPD={0.002236668517299692,0.039092211655515116},height=7.64943540617756E-18,rate=0.9384347110312872,height_range={0.0,1.1102230246251565E-16},rate_median=0.955601291782321,length=0.016991390892053985,length_median=0.014203804861250065,rate_95%_HPD={0.8216430303298496,0.9999974845478099}]:0.019028718050454897)[&height_95%_HPD={0.0031790623035234805,0.04181908584565981},length_range={3.4079558608438726E-4,0.366678880483036},length_95%_HPD={0.010130986386436145,0.1606694587315694},height_range={0.001597627040348916,0.11197948899881877},rate_95%_HPD={0.8216430303298496,0.9999974845478099},rate_range={0.5813474887066306,0.9999974845478099},height_median=0.01639244737413632,rate=0.9384271719072268,height=0.019028718050454904,posterior=0.9984445596622472,rate_median=0.9556213469395269,length=0.07612939397771944,length_median=0.06782057553330734]:0.07680603772130033,(1[&rate_range={0.5813474887066306,0.9999974845478099},height_95%_HPD={0.0,2.7755575615628914E-17},length_range={0.0018678960778390707,0.24554029818636605},height_median=0.0,length_95%_HPD={0.008030808535228478,0.06938305473980087},height=7.653290061705246E-18,rate=0.9384347110312872,height_range={0.0,1.1102230246251565E-16},rate_median=0.955601291782321,length=0.034406250229128854,length_median=0.030348531547078332,rate_95%_HPD={0.8216430303298496,0.9999974845478099}]:0.033405843016754797,(((11[&rate_range={0.5813474887066306,0.9999974845478099},height_95%_HPD={0.0,2.7755575615628914E-17},length_range={3.2645719045414704E-8,0.029561792803858},height_median=0.0,length_95%_HPD={1.2352607882019646E-7,0.003436495496323154},height=7.671920896755734E-18,rate=0.9384347110312872,height_range={0.0,1.1102230246251565E-16},rate_median=0.955601291782321,length=0.0010405982598410911,length_median=6.200654559033451E-4,rate_95%_HPD={0.8216430303298496,0.9999974845478099}]:0.0010379548258736934,12[&rate_range={0.5813474887066306,0.9999974845478099},height_95%_HPD={0.0,2.7755575615628914E-17},length_range={3.2645719045414704E-8,0.029561792803858},height_median=0.0,length_95%_HPD={3.2645719045414704E-8,0.0034362993726273564},height=7.670892988615018E-18,rate=0.9384347110312872,height_range={0.0,1.1102230246251565E-16},rate_median=0.955601291782321,length=0.0010402679994361479,length_median=6.200654559033451E-4,rate_95%_HPD={0.8216430303298496,0.9999974845478099}]:0.0010379548258736934)[&height_95%_HPD={3.264571905858826E-8,0.003430091616208511},length_range={1.9290145893713449E-4,0.06703134693514165},length_95%_HPD={7.589952681699447E-4,0.01899329572775359},height_range={3.264571905858826E-8,0.029561792803858025},rate_95%_HPD={0.8216430303298496,0.9999974845478099},rate_range={0.5813474887066306,0.9999974845478099},height_median=6.199328651550554E-4,rate=0.9384342663946763,height=0.001037954825873701,posterior=0.9996296570624398,rate_median=0.9556095842386291,length=0.008263420580800299,length_median=0.0070058577126191944]:0.008869346606416483,13[&rate_range={0.5813474887066306,0.9999974845478099},height_95%_HPD={0.0,2.7755575615628914E-17},length_range={5.113946642857866E-4,0.12967877597744026},height_median=0.0,length_95%_HPD={0.0014238369843322177,0.025168710104354345},height=7.660742395725442E-18,rate=0.9384347110312872,height_range={0.0,1.1102230246251565E-16},rate_median=0.955601291782321,length=0.01104295256200718,length_median=0.009167837939180797,rate_95%_HPD={0.8216430303298496,0.9999974845478099}]:0.009907301432290178)[&height_95%_HPD={0.001594961217414828,0.020771808634618985},length_range={2.575898175637484E-7,0.06279909276797108},length_95%_HPD={3.775258382957697E-5,0.015917406080735042},height_range={5.113946642857914E-4,0.06744397904393043},rate_95%_HPD={0.8215962251246268,0.9999974845478099},rate_range={0.5813474887066306,0.9999974845478099},height_median=0.00866617966335037,rate=0.9387057293597758,height=0.009907301432290185,posterior=0.778534923339012,rate_median=0.9562704839597143,length=0.005829852585631722,length_median=0.004295941439156175]:0.007498525756223671,(((2[&rate_range={0.5813474887066306,0.9999974845478099},height_95%_HPD={0.0,2.7755575615628914E-17},length_range={3.600354170738221E-6,0.020048936894877672},height_median=0.0,length_95%_HPD={1.1752906154618343E-5,0.004404967548096026},height=7.675518575248243E-18,rate=0.9384347110312872,height_range={0.0,1.1102230246251565E-16},rate_median=0.955601291782321,length=0.001590594115715482,length_median=0.001172071281368746,rate_95%_HPD={0.8216430303298496,0.9999974845478099}]:0.0015894075863748427,3[&rate_range={0.5813474887066306,0.9999974845478099},height_95%_HPD={0.0,2.7755575615628914E-17},length_range={3.600354170738221E-6,0.020048936894877672},height_median=0.0,length_95%_HPD={3.600354170738221E-6,0.004392900665542263},height=7.67654648338896E-18,rate=0.9384347110312872,height_range={0.0,1.1102230246251565E-16},rate_median=0.955601291782321,length=0.0015903217156952008,length_median=0.0011721899696879377,rate_95%_HPD={0.8216430303298496,0.9999974845478099}]:0.0015894075863748427)[&height_95%_HPD={3.6003541707477216E-6,0.004388033269515174},length_range={1.4961150344834856E-5,0.04969144864704366},length_95%_HPD={7.583234479106925E-5,0.013828848840089588},height_range={3.6003541707477216E-6,0.02004893689487769},rate_95%_HPD={0.8216430303298496,0.9999974845478099},rate_range={0.5813474887066306,0.9999974845478099},height_median=0.001171974650752021,rate=0.9384277267931831,height=0.0015894075863748503,posterior=0.9993333827123917,rate_median=0.9556095842386291,length=0.005187672883824823,length_median=0.003960491749824421]:0.003810216213903483,9[&rate_range={0.5813474887066306,0.9999974845478099},height_95%_HPD={0.0,2.7755575615628914E-17},length_range={3.600900608720099E-4,0.16975213026474478},height_median=0.0,length_95%_HPD={6.207948168049781E-4,0.0133088426446654},height=7.562834145322189E-18,rate=0.9384347110312872,height_range={0.0,1.1102230246251565E-16},rate_median=0.955601291782321,length=0.00545869724463633,length_median=0.004400593543579586,rate_95%_HPD={0.8216430303298496,0.9999974845478099}]:0.0053996238002783255)[&height_95%_HPD={9.41130277213667E-4,0.011756266747951022},length_range={4.940446166629836E-7,0.04853845224099557},length_95%_HPD={4.940446166629836E-7,0.014637498884623432},height_range={5.49863022124647E-4,0.02845715865787951},rate_95%_HPD={0.8219586541603159,0.9999974590259443},rate_range={0.5813474887066306,0.9999974590259443},height_median=0.004684677703823706,rate=0.9387865755575645,height=0.005399623800278333,posterior=0.5274424116732094,rate_median=0.9557934990801599,length=0.005380675253142769,length_median=0.00410596221965394]:0.004374933564878254,((4[&rate_range={0.5813474887066306,0.9999974845478099},height_95%_HPD={0.0,2.7755575615628914E-17},length_range={9.81023830303541E-6,0.021956697319325643},height_median=0.0,length_95%_HPD={2.5594350973706386E-5,0.004669601637532056},height=7.674619155625115E-18,rate=0.9384347110312872,height_range={0.0,1.1102230246251565E-16},rate_median=0.955601291782321,length=0.0016975370889898988,length_median=0.0012542200598520245,rate_95%_HPD={0.8216430303298496,0.9999974845478099}]:0.0016939826353826793,5[&rate_range={0.5813474887066306,0.9999974845478099},height_95%_HPD={0.0,2.7755575615628914E-17},length_range={9.81023830303541E-6,0.021956697319325643},height_median=0.0,length_95%_HPD={1.452200095461119E-5,0.004668223800116926},height=7.668965660851175E-18,rate=0.9384347110312872,height_range={0.0,1.1102230246251565E-16},rate_median=0.955601291782321,length=0.001698822791689065,length_median=0.0012537942005890598,rate_95%_HPD={0.8216430303298496,0.9999974845478099}]:0.0016939826353826793)[&height_95%_HPD={2.559435097371221E-5,0.004664403237190723},length_range={3.287126873152864E-5,0.04907154140954159},length_95%_HPD={3.287126873152864E-5,0.01152783190249558},height_range={9.810238303036012E-6,0.021956697319325702},rate_95%_HPD={0.8216430303298496,0.9999974845478099},rate_range={0.5813474887066306,0.9999974845478099},height_median=0.001251773913735578,rate=0.9384533283237311,height=0.001693982635382687,posterior=0.9987408340122954,rate_median=0.9556213469395269,length=0.004474872646168681,length_median=0.003509792009159204]:0.002898344580799704,10[&rate_range={0.5813474887066306,0.9999974845478099},height_95%_HPD={0.0,2.7755575615628914E-17},length_range={2.6559397711479576E-4,0.034866451895195084},height_median=0.0,length_95%_HPD={5.765451932622768E-4,0.011744656364318349},height=7.669736591956711E-18,rate=0.9384347110312872,height_range={0.0,1.1102230246251565E-16},rate_median=0.955601291782321,length=0.004936810802999637,length_median=0.004047990996776602,rate_95%_HPD={0.8216430303298496,0.9999974845478099}]:0.004592327216182383)[&height_95%_HPD={5.28954170848344E-4,0.01012017245723204},length_range={1.9508383227607312E-6,0.06474900978730905},length_95%_HPD={1.9508383227607312E-6,0.016966125788037398},height_range={2.6559397711480026E-4,0.02386954133905636},rate_95%_HPD={0.8235784435902713,0.9999974590259443},rate_range={0.5813474887066306,0.9999974590259443},height_median=0.003910032721714474,rate=0.9388730454143148,height=0.004592327216182391,posterior=0.4514480408858603,rate_median=0.9562533101356213,length=0.006660420447936594,length_median=0.0054393362613793005]:0.005182230148974196)[&height_95%_HPD={0.0026611785533988963,0.019667808051727284},length_range={2.583943433959873E-7,0.05685963395158766},length_95%_HPD={2.583943433959873E-7,0.02136268705136857},height_range={0.0017090412782558712,0.04143665708883265},rate_95%_HPD={0.8200035234525214,0.9999974845478099},rate_range={0.582104029504968,0.9999974845478099},height_median=0.008710495557916476,rate=0.9385727858983699,height=0.009774557365156587,posterior=0.5158877120213318,rate_median=0.9561909304665546,length=0.007814917840047904,length_median=0.006055988912257355]:0.007631269823357269)[&height_95%_HPD={0.004841600950114787,0.0337795979888933},length_range={6.3926716760767666E-6,0.21246107237955297},length_95%_HPD={4.212726625022617E-5,0.04544006251150026},height_range={0.0030879778030122457,0.07670217756482817},rate_95%_HPD={0.8217255612153883,0.9999974845478099},rate_range={0.5813474887066306,0.9999974845478099},height_median=0.015691209225595762,rate=0.9385026994460564,height=0.017405827188513856,posterior=0.9869639285978816,rate_median=0.9556546884673747,length=0.017062909165147296,length_median=0.013087456030867708]:0.016000015828240947)[&height_95%_HPD={0.00834214999723367,0.0652444143129826},length_range={4.159047645020675E-5,0.43123461661843354},length_95%_HPD={6.062826430974708E-4,0.14178162322790627},height_range={0.0054362129354202995,0.15473740632884353},rate_95%_HPD={0.8212005970280357,0.9999974845478099},rate_range={0.5813474887066306,0.9999974845478099},height_median=0.029966224183899687,rate=0.9383659162378589,height=0.0334058430167548,posterior=0.9632619805940301,rate_median=0.955595346790899,length=0.06326912986159981,length_median=0.054950915692938584]:0.06242891275500043)[&height_95%_HPD={0.023780341816116695,0.18357687306244347},height_median=0.0875367036949822,height=0.09583475577175524,posterior=1.0,height_range={0.01053784240766821,0.46778526993196134},length=0.0];
End;
