# Supplementary material for: Marginal Likelihood Estimate Comparisons to Obtain Optimal Species Delimitations in Silene sect. Cryptoneurae (Caryophyllaceae)
Source: PLoS One. 2014 Sep 12;9(9):e106990. doi: 10.1371/journal.pone.0106990 (PMC4162574; doi:10.1371/journal.pone.0106990)
Supplement: File S3 — Maximum clade credibility gene trees with posteriors clades, in NEXUS format. (ZIP) [file pone.0106990.s003.zip › AnnotatedRPB2_CcStrict.tre]

#NEXUS

Begin taxa;
	Dimensions ntax=6;
	Taxlabels
		'S._cryptoneura_14858_05285'
		'S._cryptoneura_15178_05135'
		'S._cryptoneura_15351_05628'
		'S._cryptoneura_15351_05629'
		'S._insularis_15372_05287'
		'S._salamandra_15345_05286'
		;
End;

Begin trees;
	Translate
		1 'S._cryptoneura_14858_05285',
		2 'S._cryptoneura_15178_05135',
		3 'S._cryptoneura_15351_05628',
		4 'S._cryptoneura_15351_05629',
		5 'S._insularis_15372_05287',
		6 'S._salamandra_15345_05286'
		;
tree TREE1 = [&R] ((4[&rate_range={0.4934750393586991,0.9999983602231665},height_95%_HPD={0.0,3.469446951953614E-18},length_range={0.006358363872851759,0.03578969989995393},height_median=0.0,length_95%_HPD={0.009724576668570472,0.023425386411807168},height=6.994914897576282E-19,rate=0.9265617422549128,height_range={0.0,6.938893903907228E-18},rate_median=0.9465694494335525,length=0.01627195580025497,length_median=0.015999124809442964,rate_95%_HPD={0.7881571399483176,0.9999983602231665}]:0.016001665838305222,(2[&rate_range={0.4934750393586991,0.9999983602231665},height_95%_HPD={0.0,3.469446951953614E-18},length_range={6.364817997703205E-8,0.005132087609517096},height_median=0.0,length_95%_HPD={6.364817997703205E-8,0.0015808820372917758},height=6.872850805866189E-19,rate=0.9265617422549128,height_range={0.0,1.3877787807814457E-17},rate_median=0.9465694494335525,length=5.177763405554987E-4,length_median=3.4768625928234824E-4,rate_95%_HPD={0.7881571399483176,0.9999983602231665}]:5.177763405554989E-4,3[&rate_range={0.4934750393586991,0.9999983602231665},height_95%_HPD={0.0,3.469446951953614E-18},length_range={6.364817997703205E-8,0.005132087609517096},height_median=0.0,length_95%_HPD={6.364817997703205E-8,0.0015808820372917758},height=6.872850805866189E-19,rate=0.9265617422549128,height_range={0.0,1.3877787807814457E-17},rate_median=0.9465694494335525,length=5.177763405554987E-4,length_median=3.4768625928234824E-4,rate_95%_HPD={0.7881571399483176,0.9999983602231665}]:5.177763405554989E-4)[&height_95%_HPD={6.36481799765054E-8,0.001580882037291776},length_range={0.00590193762699249,0.03266221911556118},length_95%_HPD={0.00940327200415597,0.023189021195671875},height_range={6.36481799765054E-8,0.005132087609517097},rate_95%_HPD={0.7881571399483176,0.9999983602231665},rate_range={0.4934750393586991,0.9999983602231665},height_median=3.4768625928235236E-4,rate=0.9265617422549128,height=5.177763405554996E-4,posterior=1.0,rate_median=0.9465694494335525,length=0.015767184932335105,length_median=0.015505338762770481]:0.015483889497749722)[&height_95%_HPD={0.009716620717853926,0.022680494076424095},length_range={5.219661257292729E-6,0.024943350589370826},length_95%_HPD={0.0012529893064560788,0.015690491404938896},height_range={0.0063583638728517584,0.03228145325291033},rate_95%_HPD={0.7878027610001397,0.9999983602231665},rate_range={0.4934750393586991,0.9999983602231665},height_median=0.015787789523376942,rate=0.9265726677111833,height=0.016001665838305222,posterior=0.9483001259165987,rate_median=0.9467350314363318,length=0.00827336463673393,length_median=0.00802405598123512]:0.008184515522714889,(1[&rate_range={0.4934750393586991,0.9999983602231665},height_95%_HPD={0.0,3.469446951953614E-18},length_range={3.3795331082333614E-4,0.011872496631621822},height_median=0.0,length_95%_HPD={7.573224307238691E-4,0.005642634352294989},height=7.007763749335239E-19,rate=0.9265617422549128,height_range={0.0,1.3877787807814457E-17},rate_median=0.9465694494335525,length=0.0031166151683143955,length_median=0.002932750828312805,rate_95%_HPD={0.7881571399483176,0.9999983602231665}]:0.0031616675321347446,(6[&rate_range={0.4934750393586991,0.9999983602231665},height_95%_HPD={0.0,3.469446951953614E-18},length_range={2.613352447421197E-5,0.008172230658074167},height_median=0.0,length_95%_HPD={1.8321410536836585E-4,0.003033858490441704},height=7.042455649084423E-19,rate=0.9265617422549128,height_range={0.0,1.3877787807814457E-17},rate_median=0.9465694494335525,length=0.0014415277070662594,length_median=0.001294959122725561,rate_95%_HPD={0.7881571399483176,0.9999983602231665}]:0.0013998715697776244,5[&rate_range={0.4934750393586991,0.9999983602231665},height_95%_HPD={0.0,3.469446951953614E-18},length_range={2.613352447421197E-5,0.006852695877746613},height_median=0.0,length_95%_HPD={1.8224839050144084E-4,0.0031433391417516024},height=6.984635816169115E-19,rate=0.9265617422549128,height_range={0.0,1.3877787807814457E-17},rate_median=0.9465694494335525,length=0.0014641622179712701,length_median=0.001304360462904387,rate_95%_HPD={0.7881571399483176,0.9999983602231665}]:0.0013998715697776244)[&height_95%_HPD={1.853456021220501E-4,0.002924574367864311},length_range={2.1154190381323344E-6,0.00978185256051588},length_95%_HPD={5.4654171951256086E-5,0.003959353005658001},height_range={2.613352447421169E-5,0.006140343530691612},rate_95%_HPD={0.7887397790838861,0.9999983602231665},rate_range={0.4934750393586991,0.9999983602231665},height_median=0.0012682441640159258,rate=0.9265617792650812,height=0.001399871569777625,posterior=0.9479297829790386,rate_median=0.9465332892206317,length=0.0017789254204106848,length_median=0.0015487164162816757]:0.0017617959623571205)[&height_95%_HPD={9.873628070661243E-4,0.00579518800903012},length_range={0.00890411424933472,0.03945654752689526},length_95%_HPD={0.013375393243083778,0.02851491037907789},height_range={3.8605545283457166E-4,0.011872496631621828},rate_95%_HPD={0.7881571399483176,0.9999983602231665},rate_range={0.4934750393586991,0.9999983602231665},height_median=0.0029751459047389975,rate=0.9265617422549128,height=0.0031616675321347455,posterior=1.0,rate_median=0.9465694494335525,length=0.020900333633528098,length_median=0.02065931785602848]:0.021024513828885365)[&height_95%_HPD={0.017254771397434428,0.03228800359322554},height_median=0.023922418408736833,height=0.02418618136102011,posterior=1.0,height_range={0.012025013684622757,0.04278964129165794},length=0.0];
End;
