# Supplementary material for: Marginal Likelihood Estimate Comparisons to Obtain Optimal Species Delimitations in Silene sect. Cryptoneurae (Caryophyllaceae)
Source: PLoS One. 2014 Sep 12;9(9):e106990. doi: 10.1371/journal.pone.0106990 (PMC4162574; doi:10.1371/journal.pone.0106990)
Supplement: File S3 — Maximum clade credibility gene trees with posteriors clades, in NEXUS format. (ZIP) [file pone.0106990.s003.zip › Annotatedrps16_CcStrict.tre]

#NEXUS

Begin taxa;
	Dimensions ntax=9;
	Taxlabels
		'S._cryptoneura_1115_01753'
		'S._cryptoneura_1177_00079'
		'S._cryptoneura_14849_06106'
		'S._cryptoneura_14858_06105'
		'S._cryptoneura_15178_06079'
		'S._cryptoneura_15351_06074'
		'S._cryptoneura_15352_06075'
		'S._insularis_15372_06108'
		'S._salamandra_15345_06107'
		;
End;

Begin trees;
	Translate
		1 'S._cryptoneura_1115_01753',
		2 'S._cryptoneura_1177_00079',
		3 'S._cryptoneura_14849_06106',
		4 'S._cryptoneura_14858_06105',
		5 'S._cryptoneura_15178_06079',
		6 'S._cryptoneura_15351_06074',
		7 'S._cryptoneura_15352_06075',
		8 'S._insularis_15372_06108',
		9 'S._salamandra_15345_06107'
		;
tree TREE1 = [&R] (((1[&rate_range={0.03796637504943565,0.9999723633188885},height_95%_HPD={0.0,8.673617379884035E-19},length_range={8.682406511798988E-5,0.006660081828090062},height_median=0.0,length_95%_HPD={2.648231803084222E-4,0.0029549467598185045},height=2.681876583388335E-19,rate=0.7509153355280638,height_range={0.0,3.469446951953614E-18},rate_median=0.795374016268334,length=0.0014438242391871389,length_median=0.001295036866825992,rate_95%_HPD={0.37155831383087695,0.9999723633188885}]:0.0014184586714262471,4[&rate_range={0.03796637504943565,0.9999723633188885},height_95%_HPD={0.0,8.673617379884035E-19},length_range={8.682406511798988E-5,0.007914563713593909},height_median=0.0,length_95%_HPD={2.7745540779608056E-4,0.00297533520058885},height=2.6825190259762825E-19,rate=0.7509153355280638,height_range={0.0,3.469446951953614E-18},rate_median=0.795374016268334,length=0.0014482197392367854,length_median=0.0012954482471179535,rate_95%_HPD={0.37155831383087695,0.9999723633188885}]:0.0014184586714262471)[&height_95%_HPD={2.72942819436248E-4,0.002866262494441031},length_range={1.6135560137254092E-5,0.007971329316004385},length_95%_HPD={8.401229883500455E-5,0.0031028921945203663},height_range={8.68240651179901E-5,0.006121067619113322},rate_95%_HPD={0.3712745076888458,0.9999723633188885},rate_range={0.03796637504943565,0.9999723633188885},height_median=0.001286841131033244,rate=0.7505985418740414,height=0.0014184586714262473,posterior=0.9875564772979779,rate_median=0.7951120860753688,length=0.0013633604352794682,length_median=0.0011798268540800982]:0.0012576714751604474,(3[&rate_range={0.03796637504943565,0.9999723633188885},height_95%_HPD={0.0,8.673617379884035E-19},length_range={1.6132662381053118E-5,0.0067852592037454},height_median=0.0,length_95%_HPD={8.34896634094867E-5,0.002918160196676592},height=2.653448498871642E-19,rate=0.7509153355280638,height_range={0.0,3.469446951953614E-18},rate_median=0.795374016268334,length=0.0012723280072568493,length_median=0.0010849138406507225,rate_95%_HPD={0.37155831383087695,0.9999723633188885}]:0.0012007960567122617,(8[&rate_range={0.03796637504943565,0.9999723633188885},height_95%_HPD={0.0,8.673617379884035E-19},length_range={3.2071104584469E-8,0.0051138464169446},height_median=0.0,length_95%_HPD={3.2071104584469E-8,0.0014289372471089736},height=2.6552152159884986E-19,rate=0.7509153355280638,height_range={0.0,3.469446951953614E-18},rate_median=0.795374016268334,length=4.6526349266129256E-4,length_median=3.1240144501343893E-4,rate_95%_HPD={0.37155831383087695,0.9999723633188885}]:3.3837812234608364E-4,9[&rate_range={0.03796637504943565,0.9999723633188885},height_95%_HPD={0.0,8.673617379884035E-19},length_range={3.2071104584469E-8,0.00469039812766364},height_median=0.0,length_95%_HPD={3.2071104584469E-8,0.0014285921283885136},height=2.667421625159508E-19,rate=0.7509153355280638,height_range={0.0,3.469446951953614E-18},rate_median=0.795374016268334,length=4.6365786872376287E-4,length_median=3.107967785245187E-4,rate_95%_HPD={0.37155831383087695,0.9999723633188885}]:3.3837812234608364E-4)[&height_95%_HPD={3.207110458453011E-8,0.0010356476671738307},length_range={1.1130685419953905E-6,0.00600860094948967},length_95%_HPD={1.1130685419953905E-6,0.0025273802662656064},height_range={3.207110458453011E-8,0.0031730042209939142},rate_95%_HPD={0.3714294719328161,0.9999723633188885},rate_range={0.03796637504943565,0.9999723633188885},height_median=2.3009433771752942E-4,rate=0.750657063115876,height=3.383781223460839E-4,posterior=0.778534923339012,rate_median=0.7952959737867689,length=0.0010578049486787472,length_median=8.942838290220512E-4]:8.62417934366178E-4)[&height_95%_HPD={1.8450793937604352E-4,0.0025066007348496424},length_range={3.3226851144443903E-7,0.008365640402853706},length_95%_HPD={2.5081359435760817E-6,0.0035038820686053938},height_range={4.451547462874534E-5,0.0051064773376313655},rate_95%_HPD={0.3692362836486967,0.9999723633188885},rate_range={0.03796637504943565,0.9999723633188885},height_median=0.001075027240386296,rate=0.7507352365415089,height=0.001200796056712262,posterior=0.8603066439522998,rate_median=0.7951012698853832,length=0.0016278045737223852,length_median=0.0014649339399474656]:0.0014753340898744328)[&height_95%_HPD={0.0010151298648061703,0.00465377726999457},length_range={3.7661908899293967E-6,0.010219207892824198},length_95%_HPD={9.917285824204451E-5,0.0052733431077521915},height_range={3.468076498001956E-4,0.007924830298219296},rate_95%_HPD={0.3712745076888458,0.9999723633188885},rate_range={0.03796637504943565,0.9999723633188885},height_median=0.002540880831349763,rate=0.7505845484946626,height=0.0026761301465866947,posterior=0.8760832530923636,rate_median=0.795204598983147,length=0.002560285975818748,length_median=0.002391505459715576]:0.002463435674745304,((5[&rate_range={0.03796637504943565,0.9999723633188885},height_95%_HPD={0.0,8.673617379884035E-19},length_range={1.6700305506224104E-8,0.004612991707797498},height_median=0.0,length_95%_HPD={1.6700305506224104E-8,8.262962512523836E-4},height=2.654733384047538E-19,rate=0.7509153355280638,height_range={0.0,3.469446951953614E-18},rate_median=0.795374016268334,length=2.538045513959312E-4,length_median=1.570283000812285E-4,rate_95%_HPD={0.37155831383087695,0.9999723633188885}]:1.548311949516507E-4,6[&rate_range={0.03796637504943565,0.9999723633188885},height_95%_HPD={0.0,8.673617379884035E-19},length_range={4.2307830797600676E-8,0.005215998005548122},height_median=0.0,length_95%_HPD={4.2307830797600676E-8,8.146113799764907E-4},height=2.6280720166477016E-19,rate=0.7509153355280638,height_range={0.0,3.469446951953614E-18},rate_median=0.795374016268334,length=2.5357093146456986E-4,length_median=1.5736514456842258E-4,rate_95%_HPD={0.37155831383087695,0.9999723633188885}]:1.548311949516507E-4)[&height_95%_HPD={4.230783079775535E-8,4.8490944921065777E-4},length_range={5.910123538123717E-8,0.003115800320172508},length_95%_HPD={5.910123538123717E-8,8.937053813454599E-4},height_range={4.230783079775535E-8,0.0015187774571299014},rate_95%_HPD={0.3813266884113454,0.9998505212275701},rate_range={0.08023924936909374,0.9998505212275701},height_median=1.0093371025225294E-4,rate=0.7507061156037947,height=1.5483119495165098E-4,posterior=0.22939041552477593,rate_median=0.7951677392897354,length=2.8413432414393913E-4,length_median=1.820929665246714E-4]:4.4905359719723094E-4,(2[&rate_range={0.03796637504943565,0.9999723633188885},height_95%_HPD={0.0,8.673617379884035E-19},length_range={1.6700305506224104E-8,0.003666399910623084},height_median=0.0,length_95%_HPD={1.6700305506224104E-8,8.445188040055704E-4},height=2.698901311968953E-19,rate=0.7509153355280638,height_range={0.0,3.469446951953614E-18},rate_median=0.795374016268334,length=2.5631510560581735E-4,length_median=1.600172866248521E-4,rate_95%_HPD={0.37155831383087695,0.9999723633188885}]:1.6176541009064877E-4,7[&rate_range={0.03796637504943565,0.9999723633188885},height_95%_HPD={0.0,8.673617379884035E-19},length_range={4.696471316824328E-8,0.004715891668877071},height_median=0.0,length_95%_HPD={4.696471316824328E-8,8.495229260886857E-4},height=2.658266818281251E-19,rate=0.7509153355280638,height_range={0.0,3.469446951953614E-18},rate_median=0.795374016268334,length=2.5946670727453844E-4,length_median=1.6044091441081205E-4,rate_95%_HPD={0.37155831383087695,0.9999723633188885}]:1.6176541009064877E-4)[&height_95%_HPD={4.6964713167930994E-8,5.207551714070295E-4},length_range={8.334647179023941E-8,0.0030435464471584967},length_95%_HPD={8.334647179023941E-8,8.963304187887036E-4},height_range={4.6964713167930994E-8,0.001422279780960001},rate_95%_HPD={0.3762306338451881,0.9999374490718618},rate_range={0.03796637504943565,0.9999374490718618},height_median=1.0454663251553741E-4,rate=0.7525115824586218,height=1.6176541009064904E-4,posterior=0.21953929338567513,rate_median=0.7954902357465548,length=2.8409319943192764E-4,length_median=1.783508539189794E-4]:4.4211938205823286E-4)[&height_95%_HPD={3.287348880369901E-5,0.0014337626491927264},length_range={2.7552714693080543E-4,0.013475172895917154},length_95%_HPD={0.0014940612153220931,0.00744090708696201},height_range={3.4977731332452335E-6,0.005215998005548122},rate_95%_HPD={0.37155831383087695,0.9999723633188885},rate_range={0.03796637504943565,0.9999723633188885},height_median=4.993240282501607E-4,rate=0.7509153355280638,height=6.038847921488819E-4,posterior=1.0,rate_median=0.795374016268334,length=0.004403659877478514,length_median=0.0042408451107665834]:0.004535681029183117)[&height_95%_HPD={0.0024441349579424586,0.00815531424452166},height_median=0.004952240707594291,height=0.0051395658213319985,posterior=1.0,height_range={0.0012038358971930634,0.014115244889835819},length=0.0];
End;
